# Supplementary material for: Ambient hydrogenation of solid aromatics enabled by a high entropy alloy nanocatalyst
Source: Nat Commun. 2024 Jul 10;15:5806. doi: 10.1038/s41467-024-50009-5 (PMC11236972; doi:10.1038/s41467-024-50009-5)
Supplement: Supplementary file 3 — Source Data [file 41467_2024_50009_MOESM3_ESM.xlsx]

## Sheet: Fig. 2e
10	179.016	10	33.7076
10.02	178.324	10.02	33.5013
10.04	177.639	10.04	33.3026
10.06	176.959	10.06	33.1115
10.08	176.286	10.08	32.9279
10.1	175.619	10.1	32.7519
10.12	174.958	10.12	32.5836
10.14	174.303	10.14	32.4227
10.16	173.654	10.16	32.2695
10.18	173.012	10.18	32.1239
10.2	172.375	10.2	31.9858
10.22	170.984	10.22	31.8553
10.24	169.831	10.24	31.7324
10.26	168.698	10.26	31.617
10.28	167.86	10.28	31.5093
10.3	167.367	10.3	31.4091
10.32	167.416	10.32	31.3165
10.34	167.887	10.34	31.2315
10.36	168.845	10.36	31.1541
10.38	170.17	10.38	31.0842
10.4	171.513	10.4	31.022
10.42	172.68	10.42	30.9673
10.44	173.774	10.44	30.9202
10.46	174.577	10.46	30.8806
10.48	175.154	10.48	30.8487
10.5	175.602	10.5	30.8243
10.52	175.833	10.52	30.8075
10.54	175.835	10.54	30.7983
10.56	175.659	10.56	30.7967
10.58	175.012	10.58	30.8026
10.6	174.054	10.6	30.8162
10.62	173.021	10.62	30.8636
10.64	171.917	10.64	31.1375
10.66	170.652	10.66	31.4957
10.68	169.495	10.68	31.7587
10.7	168.556	10.7	31.674
10.72	167.925	10.72	31.643
10.74	167.722	10.74	31.6775
10.76	167.893	10.76	31.6379
10.78	168.117	10.78	31.5438
10.8	168.739	10.8	31.6199
10.82	169.58	10.82	31.6308
10.84	170.336	10.84	31.4272
10.86	170.844	10.86	31.3148
10.88	171.196	10.88	31.3623
10.9	171.454	10.9	31.5432
10.92	171.553	10.92	31.5698
10.94	171.633	10.94	31.6042
10.96	171.53	10.96	31.5521
10.98	171.388	10.98	31.5742
11	171.494	11	31.6287
11.02	171.921	11.02	31.6823
11.04	172.199	11.04	31.7845
11.06	172.463	11.06	31.9165
11.08	172.59	11.08	32.1972
11.1	172.706	11.1	32.521
11.12	172.84	11.12	32.8443
11.14	172.953	11.14	32.8149
11.16	172.98	11.16	32.6781
11.18	172.971	11.18	32.7116
11.2	173.013	11.2	33.0143
11.22	173.066	11.22	33.2541
11.24	172.786	11.24	33.2841
11.26	172.278	11.26	33.2534
11.28	171.584	11.28	33.3386
11.3	170.792	11.3	33.4526
11.32	169.994	11.32	33.7152
11.34	169.308	11.34	33.9571
11.36	168.712	11.36	34.1097
11.38	168.121	11.38	34.0027
11.4	167.814	11.4	33.9757
11.42	167.74	11.42	33.952
11.44	167.734	11.44	33.9956
11.46	167.657	11.46	33.9235
11.48	167.643	11.48	33.917
11.5	167.686	11.5	34.0613
11.52	167.834	11.52	34.214
11.54	168.051	11.54	34.2228
11.56	168.426	11.56	34.0046
11.58	168.622	11.58	33.803
11.6	168.965	11.6	33.5361
11.62	169.409	11.62	33.3412
11.64	169.684	11.64	33.1865
11.66	169.894	11.66	33.2577
11.68	170.131	11.68	33.2536
11.7	170.456	11.7	33.1333
11.72	170.867	11.72	33.0404
11.74	171.428	11.74	33.1405
11.76	172.134	11.76	33.2955
11.78	172.55	11.78	33.5624
11.8	173.089	11.8	33.8123
11.82	173.535	11.82	33.8781
11.84	173.742	11.84	33.816
11.86	173.639	11.86	33.6726
11.88	173.392	11.88	33.6352
11.9	172.839	11.9	33.7176
11.92	172.204	11.92	33.8208
11.94	171.689	11.94	33.638
11.96	171.199	11.96	33.4094
11.98	170.435	11.98	33.242
12	169.809	12	33.1461
12.02	169.14	12.02	33.0096
12.04	168.389	12.04	32.9245
12.06	167.789	12.06	32.9612
12.08	167.506	12.08	33.122
12.1	167.422	12.1	33.3124
12.12	167.78	12.12	33.3508
12.14	168.64	12.14	33.3379
12.16	169.642	12.16	33.4488
12.18	170.3	12.18	33.6841
12.2	171.025	12.2	33.835
12.22	171.468	12.22	33.8494
12.24	171.577	12.24	33.8657
12.26	171.532	12.26	33.8683
12.28	171.275	12.28	34.0301
12.3	170.84	12.3	34.103
12.32	170.621	12.32	34.1302
12.34	170.547	12.34	34.0262
12.36	170.381	12.36	34.0661
12.38	169.975	12.38	34.1951
12.4	169.615	12.4	34.254
12.42	169.235	12.42	34.1886
12.44	169.007	12.44	34.0849
12.46	168.927	12.46	34.1906
12.48	168.988	12.48	34.3388
12.5	169.173	12.5	34.5114
12.52	169.559	12.52	34.677
12.54	169.903	12.54	34.6635
12.56	169.96	12.56	34.3834
12.58	169.72	12.58	34.0944
12.6	169.389	12.6	34.128
12.62	169.001	12.62	34.3139
12.64	168.687	12.64	34.495
12.66	168.442	12.66	34.5956
12.68	168.124	12.68	34.6786
12.7	167.774	12.7	34.6118
12.72	167.45	12.72	34.3362
12.74	167.103	12.74	34.0301
12.76	166.84	12.76	33.8045
12.78	166.742	12.78	33.7949
12.8	166.868	12.8	33.833
12.82	167.292	12.82	34.0714
12.84	168.069	12.84	34.196
12.86	168.811	12.86	34.218
12.88	169.446	12.88	34.1353
12.9	169.876	12.9	34.1868
12.92	170.041	12.92	34.3128
12.94	169.89	12.94	34.4466
12.96	169.562	12.96	34.5145
12.98	169.107	12.98	34.5377
13	168.66	13	34.5424
13.02	168.402	13.02	34.509
13.04	168.453	13.04	34.6132
13.06	168.449	13.06	34.7982
13.08	168.487	13.08	35.0932
13.1	168.549	13.1	35.1389
13.12	168.591	13.12	35.052
13.14	168.574	13.14	35.0727
13.16	168.521	13.16	35.3002
13.18	168.437	13.18	35.4448
13.2	168.406	13.2	35.5892
13.22	168.51	13.22	35.8124
13.24	168.853	13.24	36.1005
13.26	169.115	13.26	36.2442
13.28	169.564	13.28	36.375
13.3	170.122	13.3	36.4503
13.32	170.699	13.32	36.4994
13.34	171.055	13.34	36.4295
13.36	171.265	13.36	36.3682
13.38	171.314	13.38	36.3596
13.4	171.345	13.4	36.387
13.42	171.386	13.42	36.4934
13.44	171.556	13.44	36.7628
13.46	171.544	13.46	37.0177
13.48	171.686	13.48	37.184
13.5	171.667	13.5	37.0463
13.52	171.381	13.52	36.8592
13.54	170.765	13.54	36.7772
13.56	170.161	13.56	36.7444
13.58	169.441	13.58	36.6443
13.6	168.671	13.6	36.6593
13.62	167.924	13.62	36.8268
13.64	167.509	13.64	36.9794
13.66	167.197	13.66	37.092
13.68	167.235	13.68	37.1872
13.7	167.377	13.7	37.2879
13.72	167.609	13.72	37.1475
13.74	168.024	13.74	36.9548
13.76	168.727	13.76	36.8278
13.78	169.326	13.78	36.9801
13.8	169.946	13.8	37.1054
13.82	170.74	13.82	37.0664
13.84	171.727	13.84	36.7902
13.86	172.73	13.86	36.4858
13.88	173.731	13.88	36.2793
13.9	174.556	13.9	36.2197
13.92	175.291	13.92	36.1721
13.94	175.818	13.94	36.2205
13.96	176.033	13.96	36.1411
13.98	175.586	13.98	36.0327
14	174.851	14	35.947
14.02	174.04	14.02	36.0541
14.04	173.158	14.04	36.1695
14.06	172.443	14.06	36.0648
14.08	171.839	14.08	35.9331
14.1	171.449	14.1	36.0637
14.12	171.375	14.12	36.2313
14.14	171.614	14.14	36.1925
14.16	171.815	14.16	36.2084
14.18	171.883	14.18	36.3748
14.2	172.021	14.2	36.5733
14.22	172.269	14.22	36.6073
14.24	172.417	14.24	36.6711
14.26	172.62	14.26	36.627
14.28	172.699	14.28	36.6207
14.3	172.862	14.3	36.5874
14.32	173	14.32	36.677
14.34	172.857	14.34	36.7916
14.36	172.469	14.36	36.9902
14.38	172.227	14.38	37.2346
14.4	172.175	14.4	37.4171
14.42	172.292	14.42	37.547
14.44	172.291	14.44	37.6925
14.46	172.455	14.46	37.799
14.48	172.649	14.48	37.828
14.5	173.098	14.5	38.0456
14.52	173.554	14.52	38.3056
14.54	173.826	14.54	38.5917
14.56	173.989	14.56	38.8404
14.58	174.342	14.58	39.13
14.6	174.619	14.6	39.3726
14.62	174.841	14.62	39.5983
14.64	174.907	14.64	39.6673
14.66	174.926	14.66	39.6596
14.68	174.847	14.68	39.7301
14.7	174.902	14.7	39.9525
14.72	174.821	14.72	40.2956
14.74	174.56	14.74	40.6527
14.76	174.304	14.76	40.845
14.78	174.307	14.78	40.9996
14.8	174.058	14.8	41.15
14.82	173.833	14.82	41.0883
14.84	173.4	14.84	41.0669
14.86	172.943	14.86	41.1617
14.88	172.653	14.88	41.4782
14.9	172.579	14.9	41.6517
14.92	172.469	14.92	41.7687
14.94	172.423	14.94	41.9125
14.96	172.738	14.96	42.0808
14.98	173.435	14.98	42.0783
15	173.982	15	41.9438
15.02	174.424	15.02	41.9434
15.04	174.515	15.04	42.1617
15.06	174.498	15.06	42.3739
15.08	174.588	15.08	42.5296
15.1	174.645	15.1	42.4424
15.12	174.451	15.12	42.1139
15.14	174.116	15.14	41.8572
15.16	173.851	15.16	41.8058
15.18	173.785	15.18	41.9417
15.2	173.66	15.2	41.8853
15.22	173.543	15.22	41.7157
15.24	173.345	15.24	41.5193
15.26	173.292	15.26	41.3695
15.28	173.701	15.28	41.4382
15.3	174.444	15.3	41.5206
15.32	175.254	15.32	41.5523
15.34	176.103	15.34	41.4682
15.36	177.117	15.36	41.4176
15.38	178.071	15.38	41.1532
15.4	178.763	15.4	41.0333
15.42	179.03	15.42	41.0948
15.44	178.86	15.44	41.2869
15.46	178.538	15.46	41.3012
15.48	178.351	15.48	41.5809
15.5	178.042	15.5	41.8543
15.52	177.52	15.52	41.9924
15.54	176.846	15.54	41.9218
15.56	176.379	15.56	41.8743
15.58	176.018	15.58	41.6718
15.6	175.581	15.6	41.2569
15.62	175.093	15.62	41.0331
15.64	174.812	15.64	40.9526
15.66	174.868	15.66	41.0661
15.68	175.337	15.68	41.2175
15.7	175.807	15.7	41.5643
15.72	176.348	15.72	41.5814
15.74	176.92	15.74	41.4721
15.76	177.597	15.76	41.2719
15.78	178.19	15.78	41.3153
15.8	178.602	15.8	41.3851
15.82	178.706	15.82	41.3985
15.84	178.806	15.84	41.3299
15.86	178.978	15.86	41.4318
15.88	179.199	15.88	41.5556
15.9	179.231	15.9	41.6219
15.92	179.124	15.92	41.4381
15.94	178.815	15.94	41.229
15.96	178.562	15.96	41.0367
15.98	178.26	15.98	41.1495
16	178.052	16	41.4255
16.02	177.783	16.02	41.8471
16.04	177.62	16.04	42.1566
16.06	177.701	16.06	42.4345
16.08	177.722	16.08	42.6269
16.1	177.677	16.1	42.7866
16.12	177.538	16.12	42.8603
16.14	177.366	16.14	43.0167
16.16	177.115	16.16	43.121
16.18	176.669	16.18	43.1331
16.2	176.244	16.2	43.3478
16.22	175.636	16.22	43.6246
16.24	174.972	16.24	43.7239
16.26	174.439	16.26	43.6305
16.28	173.899	16.28	43.6698
16.3	173.629	16.3	43.7087
16.32	173.493	16.32	43.7661
16.34	173.645	16.34	43.9742
16.36	173.986	16.36	44.2933
16.38	174.62	16.38	44.5614
16.4	175.606	16.4	44.8376
16.42	176.588	16.42	45.1473
16.44	177.721	16.44	45.4886
16.46	178.904	16.46	45.7358
16.48	179.815	16.48	45.9701
16.5	180.49	16.5	46.2111
16.52	180.713	16.52	46.6054
16.54	180.844	16.54	46.8686
16.56	180.788	16.56	47.0688
16.58	180.44	16.58	47.1965
16.6	180.151	16.6	47.4064
16.62	179.736	16.62	47.61
16.64	179.462	16.64	47.8404
16.66	179.458	16.66	47.8912
16.68	179.506	16.68	47.8762
16.7	179.696	16.7	47.7936
16.72	180.039	16.72	47.8291
16.74	180.825	16.74	47.9424
16.76	181.65	16.76	47.8911
16.78	182.5	16.78	47.7886
16.8	183.519	16.8	47.7445
16.82	184.364	16.82	48.1081
16.84	184.833	16.84	48.3957
16.86	184.873	16.86	48.6057
16.88	184.383	16.88	48.587
16.9	183.475	16.9	48.4328
16.92	182.477	16.92	48.1975
16.94	181.64	16.94	48.0681
16.96	180.799	16.96	48.2135
16.98	180.209	16.98	48.4046
17	180.065	17	48.7164
17.02	180.053	17.02	49.1592
17.04	180.016	17.04	49.5432
17.06	179.929	17.06	49.679
17.08	179.863	17.08	49.7955
17.1	179.979	17.1	49.9905
17.12	180.33	17.12	50.3115
17.14	180.79	17.14	50.8519
17.16	181.062	17.16	51.3935
17.18	181.309	17.18	51.7591
17.2	181.589	17.2	52.0444
17.22	181.682	17.22	52.5346
17.24	181.584	17.24	52.8977
17.26	181.304	17.26	53.3856
17.28	181.139	17.28	53.7372
17.3	181.195	17.3	54.0033
17.32	181.391	17.32	53.8466
17.34	181.724	17.34	53.7111
17.36	182.162	17.36	53.6292
17.38	182.818	17.38	53.8049
17.4	183.499	17.4	53.9706
17.42	184.141	17.42	53.9757
17.44	184.666	17.44	53.9953
17.46	184.88	17.46	54.3248
17.48	185.191	17.48	54.6228
17.5	185.331	17.5	54.8079
17.52	185.07	17.52	54.9356
17.54	184.776	17.54	55.2138
17.56	184.324	17.56	55.5193
17.58	183.999	17.58	55.8775
17.6	183.658	17.6	56.0619
17.62	183.533	17.62	55.9877
17.64	183.515	17.64	55.8839
17.66	183.349	17.66	55.9155
17.68	183.625	17.68	55.9973
17.7	183.902	17.7	56.0918
17.72	184.24	17.72	56.3127
17.74	184.975	17.74	56.4974
17.76	185.823	17.76	56.4265
17.78	186.809	17.78	56.2467
17.8	187.694	17.8	56.4385
17.82	188.678	17.82	57.0409
17.84	189.274	17.84	57.3991
17.86	189.522	17.86	57.4608
17.88	189.893	17.88	57.5505
17.9	189.857	17.9	57.9681
17.92	189.635	17.92	58.2598
17.94	189.556	17.94	58.3495
17.96	189.277	17.96	58.258
17.98	188.951	17.98	58.2534
18	188.592	18	58.3789
18.02	188.238	18.02	58.7379
18.04	187.627	18.04	59.0507
18.06	187.122	18.06	59.3741
18.08	187.205	18.08	59.7685
18.1	187.27	18.1	60.2726
18.12	187.658	18.12	60.7515
18.14	188.362	18.14	60.9405
18.16	189.089	18.16	61.0761
18.18	189.864	18.18	61.1389
18.2	190.472	18.2	61.4507
18.22	190.935	18.22	61.615
18.24	190.954	18.24	61.5482
18.26	191.004	18.26	61.5613
18.28	191.249	18.28	61.9006
18.3	191.386	18.3	62.1845
18.32	191.589	18.32	62.2016
18.34	191.759	18.34	62.1071
18.36	191.804	18.36	62.2668
18.38	191.806	18.38	62.4584
18.4	191.783	18.4	62.9179
18.42	191.796	18.42	63.2538
18.44	191.732	18.44	63.247
18.46	192.023	18.46	62.8107
18.48	192.554	18.48	62.3124
18.5	192.987	18.5	62.0788
18.52	193.442	18.52	61.8873
18.54	193.787	18.54	61.7613
18.56	194.019	18.56	61.8829
18.58	194.261	18.58	62.225
18.6	194.241	18.6	62.3681
18.62	194.159	18.62	62.4641
18.64	194.157	18.64	62.7935
18.66	194.34	18.66	63.2317
18.68	194.571	18.68	63.3426
18.7	194.6	18.7	63.4445
18.72	194.526	18.72	63.5712
18.74	194.232	18.74	63.8857
18.76	193.803	18.76	64.0568
18.78	193.24	18.78	64.0268
18.8	192.572	18.8	63.9394
18.82	192.097	18.82	64.1364
18.84	191.774	18.84	64.4826
18.86	191.641	18.86	64.7661
18.88	191.649	18.88	65.0281
18.9	191.735	18.9	65.2123
18.92	192.162	18.92	65.5941
18.94	192.723	18.94	65.9493
18.96	193.551	18.96	66.2353
18.98	194.539	18.98	66.4616
19	195.631	19	66.9557
19.02	196.938	19.02	67.5621
19.04	198.119	19.04	67.8616
19.06	199.118	19.06	68.064
19.08	199.848	19.08	68.1605
19.1	200.189	19.1	68.4767
19.12	200.533	19.12	68.7826
19.14	200.354	19.14	69.2481
19.16	199.961	19.16	69.612
19.18	199.347	19.18	70.0089
19.2	198.838	19.2	70.5719
19.22	198.495	19.22	71.1783
19.24	198.271	19.24	71.3239
19.26	198.236	19.26	71.1554
19.28	198.397	19.28	71.1981
19.3	198.532	19.3	71.407
19.32	198.93	19.32	71.2508
19.34	198.896	19.34	70.885
19.36	198.76	19.36	70.8778
19.38	198.674	19.38	71.146
19.4	198.66	19.4	71.2
19.42	198.45	19.42	70.9017
19.44	198.377	19.44	70.5363
19.46	198.367	19.46	70.4304
19.48	198.415	19.48	70.3185
19.5	198.346	19.5	70.3927
19.52	198.648	19.52	70.4199
19.54	198.551	19.54	70.6581
19.56	198.791	19.56	70.8213
19.58	199.235	19.58	70.9041
19.6	199.729	19.6	70.9468
19.62	200.153	19.62	70.9416
19.64	200.864	19.64	70.8666
19.66	201.609	19.66	70.7221
19.68	202.289	19.68	70.8964
19.7	202.696	19.7	71.2228
19.72	203.239	19.72	71.3945
19.74	203.524	19.74	71.6478
19.76	203.936	19.76	72.1305
19.78	204.396	19.78	72.5189
19.8	204.841	19.8	72.6149
19.82	205.253	19.82	72.6185
19.84	205.855	19.84	72.7242
19.86	206.185	19.86	72.9005
19.88	206.226	19.88	73.0167
19.9	205.831	19.9	73.2409
19.92	205.472	19.92	73.425
19.94	204.832	19.94	73.6854
19.96	203.994	19.96	73.6816
19.98	202.94	19.98	73.9196
20	201.807	20	74.439
20.02	200.983	20.02	74.979
20.04	200.64	20.04	75.2121
20.06	200.495	20.06	75.4168
20.08	200.888	20.08	75.8374
20.1	201.582	20.1	76.2116
20.12	202.864	20.12	76.5798
20.14	204.463	20.14	76.6752
20.16	206.123	20.16	76.7559
20.18	207.823	20.18	77.026
20.2	209.307	20.2	77.5692
20.22	210.625	20.22	77.9715
20.24	211.536	20.24	77.9648
20.26	211.822	20.26	77.8495
20.28	211.711	20.28	77.6246
20.3	211.127	20.3	77.929
20.32	210.406	20.32	78.3839
20.34	209.585	20.34	78.757
20.36	208.407	20.36	78.6794
20.38	207.248	20.38	78.8194
20.4	206.138	20.4	78.9084
20.42	205.408	20.42	78.7538
20.44	204.749	20.44	78.3235
20.46	204.347	20.46	78.3428
20.48	204.389	20.48	78.6738
20.5	204.776	20.5	78.9272
20.52	205.472	20.52	78.7925
20.54	206.215	20.54	78.5859
20.56	206.829	20.56	78.5112
20.58	207.233	20.58	78.4041
20.6	207.473	20.6	78.1017
20.62	207.821	20.62	77.6102
20.64	207.776	20.64	77.3814
20.66	207.751	20.66	77.4344
20.68	207.818	20.68	77.5354
20.7	208.033	20.7	77.3476
20.72	208.497	20.72	77.0113
20.74	208.879	20.74	76.8742
20.76	209.105	20.76	76.9256
20.78	209.019	20.78	76.9434
20.8	208.859	20.8	76.815
20.82	208.851	20.82	76.564
20.84	208.721	20.84	76.3894
20.86	209.093	20.86	76.5562
20.88	209.698	20.88	76.8227
20.9	210.5	20.9	76.9709
20.92	211.375	20.92	76.9116
20.94	211.862	20.94	76.8914
20.96	212.125	20.96	76.8391
20.98	211.916	20.98	76.9047
21	211.634	21	76.792
21.02	211.123	21.02	76.7362
21.04	210.461	21.04	77.0193
21.06	210.103	21.06	77.6532
21.08	209.63	21.08	77.957
21.1	209.35	21.1	78.1058
21.12	209.207	21.12	78.1283
21.14	209.043	21.14	78.4392
21.16	209.086	21.16	78.6855
21.18	209.055	21.18	79.1594
21.2	209.264	21.2	79.3016
21.22	209.517	21.22	79.2325
21.24	209.996	21.24	79.2489
21.26	210.702	21.26	79.5886
21.28	211.099	21.28	79.7708
21.3	211.293	21.3	79.4365
21.32	211.314	21.32	78.9787
21.34	210.979	21.34	78.8923
21.36	210.554	21.36	79.222
21.38	209.889	21.38	79.4851
21.4	209.23	21.4	79.3621
21.42	208.542	21.42	79.2088
21.44	208.241	21.44	79.1195
21.46	208.185	21.46	79.0976
21.48	208.087	21.48	79.0527
21.5	208.275	21.5	79.3808
21.52	208.818	21.52	79.4483
21.54	209.282	21.54	78.9732
21.56	209.689	21.56	78.3175
21.58	210.096	21.58	78.0318
21.6	210.334	21.6	77.8947
21.62	210.386	21.62	77.7064
21.64	210.607	21.64	77.6802
21.66	210.708	21.66	77.6015
21.68	210.727	21.68	77.4654
21.7	210.923	21.7	77.1445
21.72	211.308	21.72	76.8239
21.74	211.512	21.74	76.3846
21.76	211.545	21.76	76.2471
21.78	211.86	21.78	75.9754
21.8	212.111	21.8	75.6483
21.82	212.597	21.82	75.3224
21.84	213.267	21.84	75.5238
21.86	213.661	21.86	75.6318
21.88	213.846	21.88	75.3986
21.9	213.981	21.9	75.201
21.92	214.165	21.92	75.3007
21.94	213.963	21.94	75.4498
21.96	213.655	21.96	75.2475
21.98	213.615	21.98	75.0397
22	213.443	22	74.8962
22.02	213.309	22.02	74.8057
22.04	213.182	22.04	75.0337
22.06	213.029	22.06	75.4956
22.08	212.827	22.08	75.881
22.1	212.691	22.1	75.8585
22.12	212.592	22.12	75.9214
22.14	212.366	22.14	76.2341
22.16	212.216	22.16	76.4297
22.18	212.34	22.18	76.2565
22.2	212.083	22.2	76.0494
22.22	211.65	22.22	76.4649
22.24	211.06	22.24	77.0571
22.26	210.408	22.26	77.1647
22.28	209.906	22.28	76.9968
22.3	209.506	22.3	77.0323
22.32	209.241	22.32	77.348
22.34	208.858	22.34	77.5738
22.36	208.676	22.36	77.8137
22.38	208.839	22.38	78.0268
22.4	209.028	22.4	77.9913
22.42	209.268	22.42	77.8559
22.44	209.721	22.44	78.0539
22.46	210.274	22.46	78.3121
22.48	210.849	22.48	78.1379
22.5	211.499	22.5	77.6063
22.52	211.992	22.52	77.5306
22.54	212.273	22.54	77.6472
22.56	212.704	22.56	77.6005
22.58	212.912	22.58	77.3492
22.6	213.049	22.6	77.0243
22.62	213.016	22.62	76.6619
22.64	213.273	22.64	76.3133
22.66	213.58	22.66	76.0798
22.68	213.766	22.68	75.8294
22.7	214.149	22.7	75.6953
22.72	214.505	22.72	75.6164
22.74	214.943	22.74	75.3126
22.76	215.571	22.76	75.2247
22.78	215.849	22.78	75.3895
22.8	216.364	22.8	75.7873
22.82	216.554	22.82	75.8502
22.84	216.749	22.84	75.9317
22.86	216.533	22.86	75.9014
22.88	216.104	22.88	76.2624
22.9	215.415	22.9	76.4659
22.92	214.578	22.92	76.797
22.94	213.891	22.94	76.8765
22.96	213.329	22.96	77.2075
22.98	212.818	22.98	77.2568
23	213.005	23	77.3067
23.02	213.099	23.02	77.1752
23.04	213.468	23.04	76.9896
23.06	213.687	23.06	76.6314
23.08	214.232	23.08	76.2751
23.1	215.087	23.1	76.2385
23.12	216.074	23.12	76.1423
23.14	217.23	23.14	76.1822
23.16	218.208	23.16	76.1303
23.18	218.967	23.18	76.2837
23.2	219.876	23.2	76.2865
23.22	220.314	23.22	76.6201
23.24	220.488	23.24	76.7795
23.26	220.214	23.26	76.6876
23.28	220.086	23.28	76.3131
23.3	219.869	23.3	76.0466
23.32	219.591	23.32	76.0523
23.34	219.23	23.34	76.0631
23.36	218.749	23.36	75.8343
23.38	218.295	23.38	75.5248
23.4	217.982	23.4	75.5854
23.42	217.536	23.42	75.7772
23.44	217.134	23.44	75.7889
23.46	216.874	23.46	75.6194
23.48	217.208	23.48	75.7785
23.5	217.736	23.5	75.5815
23.52	218.803	23.52	75.2319
23.54	219.897	23.54	74.4989
23.56	220.818	23.56	74.0797
23.58	221.832	23.58	73.3282
23.6	222.665	23.6	72.5704
23.62	223.257	23.62	71.8036
23.64	223.388	23.64	71.5204
23.66	223.391	23.66	71.1851
23.68	223.594	23.68	70.5912
23.7	223.841	23.7	69.9947
23.72	224.027	23.72	70.0468
23.74	224.336	23.74	70.0411
23.76	224.787	23.76	69.7283
23.78	225.557	23.78	69.175
23.8	226.406	23.8	68.7107
23.82	227.308	23.82	68.4864
23.84	227.972	23.84	68.5786
23.86	228.906	23.86	68.7339
23.88	230.048	23.88	68.7898
23.9	231.082	23.9	68.8005
23.92	231.828	23.92	68.6779
23.94	232.25	23.94	68.3744
23.96	232.439	23.96	68.3381
23.98	232.579	23.98	68.3505
24	232.209	24	68.1916
24.02	231.524	24.02	67.8119
24.04	230.552	24.04	67.6669
24.06	229.843	24.06	67.6963
24.08	229.335	24.08	67.6183
24.1	229.115	24.1	67.4406
24.12	228.854	24.12	67.4496
24.14	228.867	24.14	67.3696
24.16	229.101	24.16	67.1726
24.18	229.445	24.18	66.932
24.2	229.264	24.2	66.8596
24.22	229.102	24.22	66.7206
24.24	228.945	24.24	66.5775
24.26	228.942	24.26	66.5736
24.28	228.655	24.28	66.6761
24.3	228.3	24.3	66.79
24.32	227.965	24.32	66.9031
24.34	228.07	24.34	67.0298
24.36	228.35	24.36	67.1249
24.38	228.696	24.38	67.0853
24.4	228.738	24.4	67.1239
24.42	229.101	24.42	67.2181
24.44	229.771	24.44	67.1728
24.46	230.659	24.46	67.1663
24.48	231.176	24.48	67.3628
24.5	231.75	24.5	67.6176
24.52	232.276	24.52	67.7039
24.54	232.655	24.54	67.6592
24.56	232.809	24.56	67.5435
24.58	232.612	24.58	67.2195
24.6	231.825	24.6	67.0572
24.62	231.333	24.62	67.0213
24.64	230.947	24.64	66.8656
24.66	230.795	24.66	66.1834
24.68	230.659	24.68	65.275
24.7	231.1	24.7	64.5539
24.72	231.72	24.72	64.3368
24.74	232.624	24.74	64.0532
24.76	233.721	24.76	63.7197
24.78	234.935	24.78	63.3464
24.8	236.015	24.8	63.2522
24.82	237.424	24.82	63.137
24.84	238.675	24.84	63.0915
24.86	239.476	24.86	63.02
24.88	239.494	24.88	62.7704
24.9	239.455	24.9	62.5277
24.92	239.146	24.92	62.1915
24.94	238.772	24.94	61.7397
24.96	238.463	24.96	61.445
24.98	238.333	24.98	61.4286
25	238.146	25	61.5521
25.02	238.284	25.02	61.5194
25.04	238.349	25.04	61.4166
25.06	238.159	25.06	61.1608
25.08	237.824	25.08	60.8388
25.1	237.737	25.1	60.3355
25.12	237.799	25.12	59.8132
25.14	238.339	25.14	59.3694
25.16	239.207	25.16	58.9779
25.18	240.3	25.18	58.5804
25.2	241.02	25.2	58.3281
25.22	241.42	25.22	58.2808
25.24	241.357	25.24	58.2187
25.26	240.888	25.26	58.0249
25.28	240.026	25.28	57.7659
25.3	239.174	25.3	57.7752
25.32	238.404	25.32	57.8282
25.34	237.869	25.34	57.7015
25.36	237.155	25.36	57.435
25.38	236.188	25.38	57.4437
25.4	234.625	25.4	57.501
25.42	232.786	25.42	57.4028
25.44	230.641	25.44	57.2303
25.46	228.227	25.46	57.2469
25.48	226.102	25.48	57.2714
25.5	224.29	25.5	57.3614
25.52	222.958	25.52	57.4862
25.54	222.157	25.54	57.6903
25.56	221.77	25.56	57.6306
25.58	221.577	25.58	57.7195
25.6	221.364	25.6	57.8774
25.62	221.414	25.62	57.9878
25.64	221.574	25.64	57.9399
25.66	221.638	25.66	57.8997
25.68	221.882	25.68	57.8872
25.7	222.055	25.7	57.7124
25.72	222.401	25.72	57.6092
25.74	222.796	25.74	57.3191
25.76	222.94	25.76	56.8489
25.78	222.846	25.78	56.3025
25.8	222.664	25.8	56.0241
25.82	222.473	25.82	55.8628
25.84	222.162	25.84	55.6212
25.86	221.704	25.86	55.3821
25.88	221.445	25.88	55.4609
25.9	221.155	25.9	55.7747
25.92	220.989	25.92	55.7578
25.94	220.715	25.94	55.5314
25.96	220.112	25.96	55.5221
25.98	219.315	25.98	55.5314
26	218.516	26	55.3097
26.02	217.724	26.02	55.0692
26.04	216.831	26.04	55.1393
26.06	216	26.06	55.2244
26.08	215.354	26.08	55.1674
26.1	214.537	26.1	55.0162
26.12	213.852	26.12	54.8703
26.14	213	26.14	54.999
26.16	212.058	26.16	55.0611
26.18	211.067	26.18	54.8178
26.2	210.248	26.2	54.5295
26.22	209.533	26.22	54.3841
26.24	208.874	26.24	54.212
26.26	208.606	26.26	53.8491
26.28	208.681	26.28	53.7324
26.3	208.632	26.3	53.6611
26.32	208.742	26.32	53.5207
26.34	208.738	26.34	53.2776
26.36	208.94	26.36	53.0356
26.38	208.999	26.38	52.8064
26.4	208.896	26.4	52.601
26.42	208.665	26.42	52.4979
26.44	208.194	26.44	52.4718
26.46	207.755	26.46	52.5222
26.48	207.008	26.48	52.6068
26.5	205.986	26.5	52.6647
26.52	205.003	26.52	52.5261
26.54	203.944	26.54	52.2905
26.56	203.225	26.56	52.0917
26.58	202.302	26.58	52.0658
26.6	201.588	26.6	51.79
26.62	201.072	26.62	51.4204
26.64	200.862	26.64	51.0902
26.66	201.129	26.66	51.0755
26.68	201.257	26.68	51.1185
26.7	201.44	26.7	51.094
26.72	201.72	26.72	50.9734
26.74	201.769	26.74	51.01
26.76	201.628	26.76	51.0321
26.78	200.851	26.78	50.8964
26.8	200.127	26.8	50.6045
26.82	199.361	26.82	50.4411
26.84	198.708	26.84	50.3021
26.86	198.107	26.86	50.0838
26.88	197.168	26.88	49.7168
26.9	196.371	26.9	49.466
26.92	195.752	26.92	49.1596
26.94	195.291	26.94	48.7888
26.96	194.926	26.96	48.4582
26.98	194.374	26.98	48.5912
27	194.119	27	48.7593
27.02	193.879	27.02	48.9843
27.04	193.587	27.04	48.9663
27.06	193.132	27.06	48.9278
27.08	192.367	27.08	48.8095
27.1	191.468	27.1	48.7653
27.12	190.49	27.12	48.6949
27.14	189.312	27.14	48.6735
27.16	188.068	27.16	48.449
27.18	186.865	27.18	47.9868
27.2	186.106	27.2	47.8389
27.22	185.536	27.22	47.9442
27.24	184.986	27.24	47.9455
27.26	184.578	27.26	47.6159
27.28	184.291	27.28	47.4098
27.3	184.154	27.3	47.2094
27.32	184.233	27.32	47.0412
27.34	184.196	27.34	46.9276
27.36	184.261	27.36	46.6519
27.38	184.415	27.38	46.278
27.4	184.745	27.4	45.8372
27.42	184.883	27.42	45.4415
27.44	184.915	27.44	44.9177
27.46	185.071	27.46	44.68
27.48	185.446	27.48	44.7644
27.5	185.872	27.5	44.8892
27.52	186.617	27.52	44.8032
27.54	187.137	27.54	44.6756
27.56	187.649	27.56	44.5716
27.58	188.04	27.58	44.534
27.6	188.308	27.6	44.4998
27.62	188.265	27.62	44.3913
27.64	188.005	27.64	44.1661
27.66	187.893	27.66	43.9937
27.68	187.819	27.68	43.8469
27.7	187.588	27.7	43.643
27.72	187.421	27.72	43.2115
27.74	187.038	27.74	42.8203
27.76	186.835	27.76	42.5187
27.78	186.477	27.78	42.369
27.8	186.05	27.8	42.2443
27.82	185.406	27.82	42.3283
27.84	184.873	27.84	42.4856
27.86	184.623	27.86	42.5713
27.88	184.444	27.88	42.4406
27.9	184.049	27.9	42.1708
27.92	183.463	27.92	41.9823
27.94	182.559	27.94	41.838
27.96	181.46	27.96	41.5939
27.98	179.797	27.98	41.3319
28	177.915	28	41.3728
28.02	176.13	28.02	41.4214
28.04	174.616	28.04	41.3131
28.06	173.424	28.06	41.2606
28.08	172.665	28.08	41.2126
28.1	172.194	28.1	41.1707
28.12	172.121	28.12	40.9758
28.14	172.269	28.14	41.0341
28.16	172.565	28.16	41.2134
28.18	172.693	28.18	41.1824
28.2	172.98	28.2	40.8533
28.22	173.17	28.22	40.629
28.24	173.262	28.24	40.696
28.26	173.288	28.26	40.7686
28.28	173.188	28.28	40.7066
28.3	173.089	28.3	40.6206
28.32	172.91	28.32	40.6027
28.34	172.571	28.34	40.5472
28.36	171.998	28.36	40.4058
28.38	171.268	28.38	40.2848
28.4	170.64	28.4	40.2819
28.42	169.909	28.42	40.0611
28.44	169.211	28.44	39.8446
28.46	168.785	28.46	39.7234
28.48	168.743	28.48	39.6337
28.5	168.849	28.5	39.4723
28.52	168.951	28.52	39.332
28.54	168.884	28.54	39.2386
28.56	168.705	28.56	39.0412
28.58	168.434	28.58	38.901
28.6	168.213	28.6	38.8139
28.62	167.806	28.62	38.8199
28.64	167.505	28.64	38.9601
28.66	167.666	28.66	39.3119
28.68	168.065	28.68	39.5965
28.7	168.444	28.7	39.6283
28.72	168.6	28.72	39.4221
28.74	168.6	28.74	39.1214
28.76	168.551	28.76	38.8523
28.78	168.537	28.78	38.6103
28.8	168.36	28.8	38.4175
28.82	168.165	28.82	38.3206
28.84	168.231	28.84	38.2734
28.86	168.564	28.86	38.1305
28.88	168.959	28.88	37.9004
28.9	169.205	28.9	37.5632
28.92	169.186	28.92	37.262
28.94	168.93	28.94	37.0826
28.96	168.586	28.96	37.1866
28.98	168.333	28.98	37.2048
29	167.906	29	37.18
29.02	167.646	29.02	37.164
29.04	167.491	29.04	37.1657
29.06	167.451	29.06	37.0397
29.08	167.401	29.08	36.9249
29.1	167.284	29.1	36.964
29.12	167.029	29.12	37.0762
29.14	166.742	29.14	37.1368
29.16	166.603	29.16	37.2144
29.18	166.599	29.18	37.3283
29.2	166.472	29.2	37.3918
29.22	166.512	29.22	37.4201
29.24	166.475	29.24	37.3223
29.26	166.256	29.26	37.1489
29.28	166.049	29.28	36.9477
29.3	165.791	29.3	36.9412
29.32	165.256	29.32	37.0024
29.34	164.708	29.34	37.1028
29.36	164.349	29.36	37.1318
29.38	164.19	29.38	36.9614
29.4	163.94	29.4	36.9945
29.42	163.857	29.42	37.2035
29.44	163.716	29.44	37.2868
29.46	163.701	29.46	37.0051
29.48	163.931	29.48	36.8054
29.5	164.243	29.5	36.6613
29.52	164.457	29.52	36.4374
29.54	164.831	29.54	36.114
29.56	165.452	29.56	35.885
29.58	166.054	29.58	35.7431
29.6	166.448	29.6	35.6984
29.62	166.655	29.62	35.743
29.64	166.532	29.64	35.7946
29.66	166.294	29.66	35.7877
29.68	165.995	29.68	35.7257
29.7	165.605	29.7	35.8766
29.72	165.058	29.72	35.9364
29.74	164.518	29.74	35.8173
29.76	163.984	29.76	35.6162
29.78	163.389	29.78	35.6133
29.8	162.677	29.8	35.6204
29.82	161.96	29.82	35.619
29.84	161.324	29.84	35.5675
29.86	160.938	29.86	35.4126
29.88	160.747	29.88	35.2319
29.9	160.838	29.9	35.0573
29.92	161.056	29.92	34.8248
29.94	161.48	29.94	34.5299
29.96	162.136	29.96	34.2714
29.98	162.856	29.98	34.0518
30	163.482	30	33.9033
30.02	163.955	30.02	33.8149
30.04	164.351	30.04	33.5216
30.06	164.624	30.06	33.3122
30.08	164.601	30.08	33.0522
30.1	164.475	30.1	32.8152
30.12	164.235	30.12	32.7208
30.14	163.815	30.14	32.8605
30.16	163.418	30.16	32.9729
30.18	163.003	30.18	32.9601
30.2	162.452	30.2	33.093
30.22	161.765	30.22	33.2349
30.24	161.185	30.24	33.1367
30.26	160.571	30.26	33.0182
30.28	159.829	30.28	32.9679
30.3	159.322	30.3	33.0759
30.32	159.014	30.32	33.0384
30.34	158.845	30.34	33.07
30.36	159.046	30.36	33.0407
30.38	159.418	30.38	33.0181
30.4	159.672	30.4	33.0758
30.42	159.869	30.42	33.1439
30.44	159.997	30.44	33.1864
30.46	159.845	30.46	33.2443
30.48	159.566	30.48	33.4872
30.5	159.43	30.5	33.4298
30.52	159.418	30.52	33.3587
30.54	159.565	30.54	33.2681
30.56	160.004	30.56	33.3441
30.58	160.52	30.58	33.2866
30.6	160.841	30.6	33.2164
30.62	161.076	30.62	33.1544
30.64	161.337	30.64	33.0526
30.66	161.321	30.66	33.1046
30.68	161.176	30.68	32.9849
30.7	161.137	30.7	32.9017
30.72	161.135	30.72	32.9088
30.74	161.237	30.74	33.2708
30.76	161.562	30.76	33.5536
30.78	161.773	30.78	33.7919
30.8	161.667	30.8	33.8544
30.82	161.597	30.82	33.9874
30.84	161.449	30.84	33.9847
30.86	161.065	30.86	34.1561
30.88	160.745	30.88	34.1803
30.9	160.586	30.9	34.1916
30.92	160.559	30.92	34.0797
30.94	160.821	30.94	34.0585
30.96	161.183	30.96	33.9936
30.98	161.465	30.98	33.8919
31	161.51	31	33.7778
31.02	161.584	31.02	33.6313
31.04	161.5	31.04	33.389
31.06	161.334	31.06	33.3698
31.08	161.221	31.08	33.4589
31.1	161.112	31.1	33.493
31.12	161.069	31.12	33.2383
31.14	161.131	31.14	32.983
31.16	161.027	31.16	32.732
31.18	160.879	31.18	32.6908
31.2	160.51	31.2	32.6633
31.22	160.088	31.22	32.581
31.24	159.505	31.24	32.3646
31.26	158.933	31.26	32.4152
31.28	158.465	31.28	32.4266
31.3	158.157	31.3	32.598
31.32	157.941	31.32	32.674
31.34	157.881	31.34	32.7998
31.36	157.944	31.36	32.8048
31.38	158.236	31.38	32.9301
31.4	158.469	31.4	32.9843
31.42	158.78	31.42	32.9682
31.44	159.12	31.44	32.9395
31.46	159.62	31.46	33.1316
31.48	159.98	31.48	33.2486
31.5	160.268	31.5	33.3551
31.52	160.404	31.52	33.3948
31.54	160.459	31.54	33.5847
31.56	160.375	31.56	33.7186
31.58	160.233	31.58	33.8739
31.6	159.697	31.6	33.9115
31.62	159.136	31.62	33.7362
31.64	158.578	31.64	33.6313
31.66	158.162	31.66	33.5521
31.68	157.657	31.68	33.5879
31.7	157.376	31.7	33.5583
31.72	157.245	31.72	33.8745
31.74	157.324	31.74	34.0221
31.76	157.536	31.76	34.1534
31.78	157.891	31.78	33.9406
31.8	158.043	31.8	33.7573
31.82	158.196	31.82	33.7008
31.84	158.357	31.84	33.8222
31.86	158.432	31.86	33.9772
31.88	158.311	31.88	33.9371
31.9	158.377	31.9	34.1013
31.92	158.331	31.92	34.1082
31.94	158.351	31.94	34.0902
31.96	158.333	31.96	33.861
31.98	158.306	31.98	33.6752
32	158.209	32	33.4008
32.02	158.118	32.02	33.3074
32.04	158.095	32.04	33.2345
32.06	158.039	32.06	33.2071
32.08	158.072	32.08	33.0966
32.1	158.47	32.1	33.0227
32.12	158.884	32.12	32.9656
32.14	159.321	32.14	32.7032
32.16	159.807	32.16	32.4733
32.18	160.222	32.18	32.344
32.2	160.331	32.2	32.5665
32.22	160.143	32.22	32.6153
32.24	159.85	32.24	32.6042
32.26	159.275	32.26	32.4199
32.28	158.522	32.28	32.234
32.3	157.919	32.3	31.9548
32.32	157.28	32.32	31.7705
32.34	156.767	32.34	31.6796
32.36	156.495	32.36	31.7359
32.38	156.293	32.38	31.7535
32.4	156.095	32.4	31.7374
32.42	155.974	32.42	31.8601
32.44	156.069	32.44	31.9614
32.46	156.04	32.46	32.1406
32.48	156.109	32.48	32.1972
32.5	156.321	32.5	32.2363
32.52	156.478	32.52	31.9697
32.54	156.642	32.54	31.9026
32.56	156.846	32.56	31.9673
32.58	156.863	32.58	32.0066
32.6	156.889	32.6	31.9098
32.62	156.967	32.62	31.9768
32.64	157.188	32.64	32.1018
32.66	157.257	32.66	31.9887
32.68	157.408	32.68	31.7983
32.7	157.686	32.7	31.8197
32.72	157.99	32.72	31.8893
32.74	158.236	32.74	31.8867
32.76	158.57	32.76	31.7981
32.78	158.628	32.78	31.7656
32.8	158.755	32.8	31.7308
32.82	158.821	32.82	31.8262
32.84	158.816	32.84	31.8907
32.86	158.53	32.86	32.0062
32.88	158.248	32.88	32.2339
32.9	158.068	32.9	32.3975
32.92	157.903	32.92	32.3925
32.94	157.636	32.94	32.2897
32.96	157.558	32.96	32.2782
32.98	157.364	32.98	32.1164
33	157.479	33	32.0861
33.02	157.563	33.02	32.151
33.04	157.57	33.04	32.1445
33.06	157.464	33.06	31.9236
33.08	157.229	33.08	31.6299
33.1	157.019	33.1	31.4652
33.12	156.897	33.12	31.0996
33.14	156.679	33.14	30.8184
33.16	156.693	33.16	30.599
33.18	156.764	33.18	30.6582
33.2	157.22	33.2	30.7114
33.22	157.647	33.22	30.7549
33.24	158.094	33.24	30.6363
33.26	158.548	33.26	30.4648
33.28	158.944	33.28	30.2585
33.3	159.283	33.3	30.0257
33.32	159.496	33.32	29.9631
33.34	159.333	33.34	29.9613
33.36	159.093	33.36	30.0779
33.38	158.624	33.38	30.0355
33.4	158.219	33.4	29.9522
33.42	157.585	33.42	29.6465
33.44	156.981	33.44	29.3425
33.46	156.571	33.46	29.1012
33.48	156.257	33.48	29.0457
33.5	156.069	33.5	29.0396
33.52	156	33.52	28.9946
33.54	155.907	33.54	28.8774
33.56	156.071	33.56	28.8709
33.58	156.285	33.58	28.9834
33.6	156.584	33.6	29.1505
33.62	156.713	33.62	29.1042
33.64	156.918	33.64	28.8462
33.66	157.261	33.66	28.8603
33.68	157.544	33.68	28.8859
33.7	157.646	33.7	28.8383
33.72	157.532	33.72	28.652
33.74	157.172	33.74	28.7451
33.76	156.801	33.76	28.8883
33.78	156.361	33.78	28.9544
33.8	155.953	33.8	28.8564
33.82	155.582	33.82	28.7767
33.84	155.441	33.84	28.6147
33.86	155.522	33.86	28.5569
33.88	155.6	33.88	28.782
33.9	155.418	33.9	29.0692
33.92	155.179	33.92	29.1306
33.94	154.916	33.94	29.0557
33.96	154.761	33.96	29.1283
33.98	154.599	33.98	29.2404
34	154.611	34	29.4167
34.02	154.654	34.02	29.5642
34.04	154.937	34.04	29.6734
34.06	155.292	34.06	29.894
34.08	155.581	34.08	30.0344
34.1	155.511	34.1	29.9844
34.12	155.239	34.12	29.88
34.14	154.844	34.14	29.9967
34.16	154.458	34.16	30.1323
34.18	153.901	34.18	30.2386
34.2	153.47	34.2	30.3704
34.22	153.102	34.22	30.4743
34.24	152.865	34.24	30.4507
34.26	152.764	34.26	30.4589
34.28	152.805	34.28	30.4799
34.3	152.764	34.3	30.5232
34.32	152.785	34.32	30.5113
34.34	153.066	34.34	30.7424
34.36	153.593	34.36	30.9688
34.38	154.24	34.38	31.2362
34.4	155.019	34.4	31.2095
34.42	155.709	34.42	31.2834
34.44	156.272	34.44	31.238
34.46	156.761	34.46	31.2957
34.48	157.101	34.48	31.2504
34.5	157.067	34.5	31.3775
34.52	156.74	34.52	31.353
34.54	156.387	34.54	31.3952
34.56	155.895	34.56	31.3849
34.58	155.185	34.58	31.5038
34.6	154.488	34.6	31.5959
34.62	153.819	34.62	31.7857
34.64	153.342	34.64	31.8721
34.66	153.218	34.66	31.9915
34.68	153.342	34.68	31.9806
34.7	153.539	34.7	31.9469
34.72	153.922	34.72	31.8579
34.74	154.497	34.74	31.9154
34.76	154.948	34.76	32.0079
34.78	155.261	34.78	32.1545
34.8	155.447	34.8	32.2927
34.82	155.487	34.82	32.2796
34.84	155.531	34.84	32.3275
34.86	155.767	34.86	32.4541
34.88	155.996	34.88	32.4206
34.9	156.098	34.9	32.2721
34.92	156.161	34.92	32.2542
34.94	156.141	34.94	32.4528
34.96	156.006	34.96	32.5212
34.98	155.866	34.98	32.4748
35	155.732	35	32.3247
35.02	155.769	35.02	32.3577
35.04	156.037	35.04	32.4422
35.06	156.426	35.06	32.4967
35.08	156.748	35.08	32.3828
35.1	156.85	35.1	32.2454
35.12	156.698	35.12	32.1526
35.14	156.096	35.14	32.1224
35.16	155.122	35.16	32.1586
35.18	154.025	35.18	32.1662
35.2	153.037	35.2	32.2319
35.22	152.157	35.22	32.1753
35.24	151.571	35.24	32.1455
35.26	151.252	35.26	32.0496
35.28	151.104	35.28	31.918
35.3	151.169	35.3	31.6982
35.32	151.383	35.32	31.6142
35.34	151.599	35.34	31.6293
35.36	151.909	35.36	31.5948
35.38	152.364	35.38	31.4636
35.4	152.995	35.4	31.2978
35.42	153.713	35.42	31.2582
35.44	154.545	35.44	31.1545
35.46	155.397	35.46	31.0255
35.48	155.979	35.48	30.9025
35.5	156.411	35.5	30.9144
35.52	156.631	35.52	30.8731
35.54	156.564	35.54	30.8895
35.56	156.288	35.56	30.9853
35.58	155.865	35.58	31.2211
35.6	155.458	35.6	31.2068
35.62	155.068	35.62	31.082
35.64	154.717	35.64	30.7387
35.66	154.447	35.66	30.697
35.68	154.169	35.68	30.7977
35.7	154.047	35.7	31.0621
35.72	153.934	35.72	31.2098
35.74	153.813	35.74	31.5333
35.76	153.792	35.76	31.7066
35.78	153.972	35.78	31.8198
35.8	154.353	35.8	31.7693
35.82	154.798	35.82	31.7316
35.84	155.228	35.84	31.4909
35.86	155.651	35.86	31.4037
35.88	155.938	35.88	31.4744
35.9	156.154	35.9	31.7071
35.92	156.191	35.92	32.0082
35.94	156.097	35.94	32.2398
35.96	155.889	35.96	32.3554
35.98	155.699	35.98	32.477
36	155.586	36	32.5893
36.02	155.548	36.02	32.4964
36.04	155.484	36.04	32.442
36.06	155.436	36.06	32.4267
36.08	155.313	36.08	32.3954
36.1	155.138	36.1	32.4648
36.12	154.941	36.12	32.6588
36.14	154.773	36.14	32.6695
36.16	154.632	36.16	32.3917
36.18	154.472	36.18	32.2835
36.2	154.39	36.2	32.2435
36.22	154.274	36.22	32.1667
36.24	154.016	36.24	32.0513
36.26	153.682	36.26	32.0784
36.28	153.298	36.28	32.2324
36.3	152.796	36.3	32.368
36.32	152.441	36.32	32.3984
36.34	152.224	36.34	32.3429
36.36	152.088	36.36	32.3729
36.38	152.145	36.38	32.4418
36.4	152.309	36.4	32.4709
36.42	152.524	36.42	32.4001
36.44	152.729	36.44	32.3085
36.46	152.72	36.46	32.2085
36.48	152.673	36.48	32.1529
36.5	152.587	36.5	32.3023
36.52	152.503	36.52	32.5382
36.54	152.37	36.54	32.8231
36.56	152.177	36.56	33.0348
36.58	152.013	36.58	33.3297
36.6	151.839	36.6	33.4884
36.62	151.698	36.62	33.5765
36.64	151.522	36.64	33.5422
36.66	151.267	36.66	33.5622
36.68	151.209	36.68	33.3391
36.7	151.217	36.7	33.0662
36.72	151.252	36.72	33.0579
36.74	151.391	36.74	33.2845
36.76	151.603	36.76	33.3596
36.78	151.929	36.78	33.3159
36.8	152.309	36.8	33.2665
36.82	152.74	36.82	33.2299
36.84	153.184	36.84	33.303
36.86	153.568	36.86	33.5714
36.88	153.962	36.88	33.8251
36.9	154.155	36.9	34.06
36.92	154.001	36.92	34.2842
36.94	153.781	36.94	34.3045
36.96	153.602	36.96	34.0744
36.98	153.358	36.98	33.8606
37	152.93	37	34.0198
37.02	152.522	37.02	34.4004
37.04	152.12	37.04	34.9332
37.06	151.673	37.06	35.3467
37.08	151.295	37.08	35.4405
37.1	150.893	37.1	35.2218
37.12	150.459	37.12	35.1973
37.14	150.325	37.14	35.2534
37.16	150.431	37.16	35.332
37.18	150.662	37.18	35.3814
37.2	151.006	37.2	35.4608
37.22	151.517	37.22	35.3843
37.24	152.115	37.24	35.5532
37.26	152.766	37.26	35.7721
37.28	153.392	37.28	35.951
37.3	153.975	37.3	36.0355
37.32	154.457	37.32	36.0943
37.34	155.004	37.34	36.0201
37.36	155.402	37.36	36.054
37.38	155.582	37.38	36.3328
37.4	155.437	37.4	36.4943
37.42	155.076	37.42	36.4961
37.44	154.572	37.44	36.6823
37.46	154.027	37.46	36.9484
37.48	153.47	37.48	37.0969
37.5	152.901	37.5	37.049
37.52	152.34	37.52	37.0075
37.54	152.119	37.54	37.0454
37.56	151.932	37.56	37.2514
37.58	151.84	37.58	37.3943
37.6	151.81	37.6	37.6037
37.62	151.906	37.62	37.8586
37.64	152.109	37.64	38.154
37.66	152.453	37.66	38.3588
37.68	152.722	37.68	38.6425
37.7	152.762	37.7	38.9524
37.72	152.609	37.72	39.1052
37.74	152.501	37.74	39.1594
37.76	152.208	37.76	39.0912
37.78	151.931	37.78	38.9728
37.8	151.575	37.8	38.7024
37.82	151.328	37.82	38.4193
37.84	151.23	37.84	38.2186
37.86	151.288	37.86	37.9282
37.88	151.248	37.88	37.8253
37.9	151.155	37.9	38.2289
37.92	151.071	37.92	38.8213
37.94	151.098	37.94	39.1516
37.96	151.021	37.96	39.3129
37.98	151.031	37.98	39.6135
38	151.005	38	39.7987
38.02	151.106	38.02	40.0181
38.04	151.229	38.04	40.1422
38.06	151.332	38.06	40.2512
38.08	151.365	38.08	40.2924
38.1	151.374	38.1	40.2841
38.12	151.512	38.12	40.072
38.14	151.844	38.14	40.0195
38.16	152.155	38.16	40.2484
38.18	152.6	38.18	40.6734
38.2	153.058	38.2	41.1194
38.22	153.497	38.22	41.3725
38.24	153.627	38.24	41.257
38.26	153.442	38.26	40.9185
38.28	153.019	38.28	40.807
38.3	152.47	38.3	41.0337
38.32	151.907	38.32	41.3681
38.34	151.482	38.34	41.4706
38.36	151.22	38.36	41.3797
38.38	151.204	38.38	41.3536
38.4	151.401	38.4	41.4114
38.42	151.736	38.42	41.5129
38.44	151.956	38.44	41.8593
38.46	152.193	38.46	42.0768
38.48	152.511	38.48	42.2092
38.5	152.804	38.5	42.3117
38.52	153.061	38.52	42.4955
38.54	153.342	38.54	42.6279
38.56	153.619	38.56	42.7337
38.58	153.693	38.58	42.9012
38.6	153.53	38.6	42.9651
38.62	153.199	38.62	43.359
38.64	152.629	38.64	43.9735
38.66	152.015	38.66	44.4253
38.68	151.5	38.68	44.8448
38.7	151.147	38.7	45.1979
38.72	151.019	38.72	45.6127
38.74	151.103	38.74	46.104
38.76	151.353	38.76	46.7809
38.78	151.536	38.78	47.3211
38.8	151.59	38.8	47.7587
38.82	151.566	38.82	48.0868
38.84	151.437	38.84	48.2789
38.86	151.32	38.86	48.5574
38.88	151.282	38.88	48.8945
38.9	151.309	38.9	49.0294
38.92	151.383	38.92	49.1887
38.94	151.53	38.94	49.5821
38.96	151.724	38.96	50.0458
38.98	151.679	38.98	50.4575
39	151.593	39	50.9769
39.02	151.622	39.02	51.5052
39.04	151.787	39.04	52.1335
39.06	152.075	39.06	52.6411
39.08	152.445	39.08	53.2864
39.1	152.838	39.1	53.6813
39.12	153.122	39.12	53.8182
39.14	153.301	39.14	53.8601
39.16	153.352	39.16	54.0445
39.18	153.019	39.18	54.2364
39.2	152.653	39.2	54.2793
39.22	152.43	39.22	54.3857
39.24	152.25	39.24	54.3825
39.26	152.033	39.26	54.451
39.28	151.885	39.28	54.7096
39.3	151.78	39.3	55.127
39.32	151.602	39.32	55.429
39.34	151.448	39.34	55.7914
39.36	151.333	39.36	55.9651
39.38	151.052	39.38	56.2486
39.4	150.957	39.4	56.4761
39.42	151.129	39.42	56.7627
39.44	151.512	39.44	56.7889
39.46	151.873	39.46	57.1167
39.48	152.206	39.48	57.6423
39.5	152.456	39.5	58.0256
39.52	152.521	39.52	58.0333
39.54	152.617	39.54	58.3316
39.56	152.649	39.56	58.9455
39.58	152.427	39.58	59.7102
39.6	152.376	39.6	60.2751
39.62	152.454	39.62	60.897
39.64	152.582	39.64	61.4709
39.66	152.605	39.66	61.9634
39.68	152.679	39.68	62.4284
39.7	152.751	39.7	63.0526
39.72	152.721	39.72	63.736
39.74	152.796	39.74	64.4021
39.76	152.819	39.76	65.3067
39.78	152.718	39.78	66.4321
39.8	152.831	39.8	67.455
39.82	153.028	39.82	68.5299
39.84	153.213	39.84	69.3876
39.86	153.322	39.86	70.0244
39.88	153.446	39.88	70.5845
39.9	153.475	39.9	71.1739
39.92	153.411	39.92	71.8534
39.94	153.403	39.94	72.6935
39.96	153.3	39.96	73.5435
39.98	153.096	39.98	74.3234
40	153.054	40	75.075
40.02	153.071	40.02	75.91
40.04	153.024	40.04	76.9509
40.06	152.902	40.06	78.2574
40.08	152.821	40.08	79.3276
40.1	152.747	40.1	80.0983
40.12	152.653	40.12	80.9411
40.14	152.623	40.14	81.9294
40.16	152.536	40.16	82.7057
40.18	152.428	40.18	83.1871
40.2	152.345	40.2	83.6821
40.22	152.222	40.22	84.2829
40.24	152.051	40.24	84.9071
40.26	151.907	40.26	85.4571
40.28	151.849	40.28	86.179
40.3	151.842	40.3	86.8529
40.32	151.964	40.32	87.775
40.34	152.11	40.34	88.8443
40.36	152.315	40.36	89.7272
40.38	152.463	40.38	90.2321
40.4	152.506	40.4	90.6497
40.42	152.582	40.42	91.1574
40.44	152.701	40.44	91.6494
40.46	152.818	40.46	92.1545
40.48	153.026	40.48	92.7402
40.5	153.271	40.5	93.2046
40.52	153.596	40.52	93.6496
40.54	153.845	40.54	94.2061
40.56	154.029	40.56	94.7942
40.58	154.074	40.58	95.4354
40.6	154.012	40.6	95.7332
40.62	154.08	40.62	96.0801
40.64	154.306	40.64	96.2323
40.66	154.577	40.66	96.5392
40.68	154.843	40.68	96.6935
40.7	155.084	40.7	97.0769
40.72	155.261	40.72	97.5112
40.74	155.238	40.74	98.1486
40.76	155.092	40.76	98.7288
40.78	154.86	40.78	99.0434
40.8	154.622	40.8	99.2066
40.82	154.501	40.82	99.3067
40.84	154.411	40.84	99.6755
40.86	154.269	40.86	100.103
40.88	154.216	40.88	100.772
40.9	154.279	40.9	101.169
40.92	154.377	40.92	101.47
40.94	154.44	40.94	101.747
40.96	154.625	40.96	102.122
40.98	154.881	40.98	102.212
41	155.215	41	102.232
41.02	155.659	41.02	102.229
41.04	156.056	41.04	102.168
41.06	156.434	41.06	102.221
41.08	156.754	41.08	102.833
41.1	157.014	41.1	103.662
41.12	157.171	41.12	104.562
41.14	157.227	41.14	105.305
41.16	157.275	41.16	106.108
41.18	157.273	41.18	106.7
41.2	157.245	41.2	107.002
41.22	157.172	41.22	107.128
41.24	157.142	41.24	107.701
41.26	157.144	41.26	108.275
41.28	157.05	41.28	108.414
41.3	156.839	41.3	108.459
41.32	156.531	41.32	108.67
41.34	156.17	41.34	108.715
41.36	155.882	41.36	108.614
41.38	155.556	41.38	108.951
41.4	155.32	41.4	109.58
41.42	155.137	41.42	110.114
41.44	155.115	41.44	110.442
41.46	155.237	41.46	110.68
41.48	155.328	41.48	110.806
41.5	155.465	41.5	111.153
41.52	155.657	41.52	111.518
41.54	155.853	41.54	111.513
41.56	156.123	41.56	111.185
41.58	156.358	41.58	111.046
41.6	156.647	41.6	110.912
41.62	156.835	41.62	110.763
41.64	156.882	41.64	110.705
41.66	156.643	41.66	110.867
41.68	156.172	41.68	111.074
41.7	155.682	41.7	111.287
41.72	155.253	41.72	111.465
41.74	154.848	41.74	111.588
41.76	154.534	41.76	111.477
41.78	154.367	41.78	111.317
41.8	154.335	41.8	111.123
41.82	154.291	41.82	110.953
41.84	154.409	41.84	110.558
41.86	154.466	41.86	110.546
41.88	154.736	41.88	110.923
41.9	155.172	41.9	111.546
41.92	155.691	41.92	111.564
41.94	156.232	41.94	111.356
41.96	156.806	41.96	111.206
41.98	157.318	41.98	110.864
42	157.626	42	110.602
42.02	157.561	42.02	110.415
42.04	157.381	42.04	110.613
42.06	157.002	42.06	110.497
42.08	156.657	42.08	110.547
42.1	156.313	42.1	110.408
42.12	155.835	42.12	110.308
42.14	155.435	42.14	110.137
42.16	155.126	42.16	109.882
42.18	154.913	42.18	109.603
42.2	154.741	42.2	109.291
42.22	154.598	42.22	109.027
42.24	154.812	42.24	109.032
42.26	155.14	42.26	109.267
42.28	155.756	42.28	109.365
42.3	156.376	42.3	109.063
42.32	157.014	42.32	108.877
42.34	157.675	42.34	108.579
42.36	158.282	42.36	108.244
42.38	158.816	42.38	107.395
42.4	159.242	42.4	106.629
42.42	159.662	42.42	106.023
42.44	160.199	42.44	105.685
42.46	160.533	42.46	104.805
42.48	160.889	42.48	103.664
42.5	161.179	42.5	102.754
42.52	161.556	42.52	101.929
42.54	161.911	42.54	101.103
42.56	162.239	42.56	100.437
42.58	162.48	42.58	99.85
42.6	162.618	42.6	98.8684
42.62	162.665	42.62	97.8798
42.64	162.681	42.64	96.9517
42.66	162.435	42.66	96.032
42.68	162.232	42.68	95.1435
42.7	161.948	42.7	94.4827
42.72	161.763	42.72	93.4486
42.74	161.591	42.74	92.1465
42.76	161.393	42.76	90.5565
42.78	161.1	42.78	89.1964
42.8	160.671	42.8	87.8627
42.82	160.336	42.82	86.8613
42.84	159.923	42.84	85.8684
42.86	159.483	42.86	84.9484
42.88	159.291	42.88	84.0033
42.9	159.247	42.9	83.0151
42.92	159.449	42.92	81.8337
42.94	159.689	42.94	80.5302
42.96	160.022	42.96	79.2675
42.98	160.254	42.98	78.2233
43	160.289	43	77.0488
43.02	160.365	43.02	75.8407
43.04	160.223	43.04	74.8186
43.06	160.09	43.06	74.2275
43.08	160.062	43.08	73.5636
43.1	160.084	43.1	72.7209
43.12	160.11	43.12	71.6992
43.14	160.03	43.14	70.7759
43.16	159.859	43.16	69.9386
43.18	159.449	43.18	69.2135
43.2	158.935	43.2	68.5823
43.22	158.551	43.22	67.8263
43.24	158.103	43.24	67.0145
43.26	157.834	43.26	65.993
43.28	157.816	43.28	65.1388
43.3	157.972	43.3	64.3615
43.32	158.223	43.32	63.4563
43.34	158.49	43.34	62.6014
43.36	158.82	43.36	61.8209
43.38	159.084	43.38	61.3144
43.4	159.369	43.4	60.688
43.42	159.594	43.42	60.3103
43.44	159.56	43.44	60.009
43.46	159.566	43.46	59.7954
43.48	159.583	43.48	59.4413
43.5	159.581	43.5	59.0807
43.52	159.439	43.52	58.7816
43.54	159.321	43.54	58.3746
43.56	159.379	43.56	57.6899
43.58	159.386	43.58	56.8693
43.6	159.388	43.6	56.4153
43.62	159.427	43.62	56.2742
43.64	159.448	43.64	56.2391
43.66	159.52	43.66	56.0057
43.68	159.603	43.68	55.8657
43.7	159.646	43.7	55.845
43.72	159.612	43.72	55.622
43.74	159.673	43.74	55.3192
43.76	159.79	43.76	55.1126
43.78	159.711	43.78	55.1273
43.8	159.607	43.8	54.9755
43.82	159.452	43.82	54.8477
43.84	159.231	43.84	54.5696
43.86	159.047	43.86	54.2862
43.88	158.855	43.88	53.9999
43.9	158.552	43.9	53.5331
43.92	158.256	43.92	52.8527
43.94	158.185	43.94	52.1166
43.96	158.262	43.96	51.8084
43.98	158.279	43.98	51.9593
44	158.481	44	52.1185
44.02	158.779	44.02	52.178
44.04	159.16	44.04	52.1122
44.06	159.583	44.06	52.1724
44.08	159.914	44.08	52.1686
44.1	160.024	44.1	52.127
44.12	160.146	44.12	52.0869
44.14	160.364	44.14	52.2498
44.16	160.632	44.16	52.4009
44.18	160.817	44.18	52.2966
44.2	161.25	44.2	52.1557
44.22	161.795	44.22	52.3565
44.24	162.322	44.24	52.6953
44.26	162.749	44.26	52.9807
44.28	163.033	44.28	53.0276
44.3	163.087	44.3	53.0457
44.32	163.138	44.32	52.9149
44.34	163.062	44.34	52.6423
44.36	162.843	44.36	52.4619
44.38	162.522	44.38	52.5605
44.4	162.303	44.4	52.5099
44.42	162.005	44.42	52.2608
44.44	161.646	44.44	52.0383
44.46	161.121	44.46	51.9317
44.48	160.441	44.48	51.9055
44.5	159.718	44.5	51.9373
44.52	159.239	44.52	51.8591
44.54	158.81	44.54	51.8879
44.56	158.576	44.56	51.9063
44.58	158.413	44.58	51.8357
44.6	158.566	44.6	51.495
44.62	158.764	44.62	51.3832
44.64	158.961	44.64	51.2215
44.66	159.069	44.66	51.0496
44.68	159.109	44.68	50.6884
44.7	159.097	44.7	50.4262
44.72	159.129	44.72	50.1391
44.74	158.975	44.74	49.9519
44.76	158.846	44.76	49.6147
44.78	158.659	44.78	49.4571
44.8	158.573	44.8	49.3649
44.82	158.534	44.82	49.4039
44.84	158.516	44.84	49.1216
44.86	158.529	44.86	48.7936
44.88	158.51	44.88	48.7191
44.9	158.524	44.9	48.8321
44.92	158.475	44.92	48.6957
44.94	158.317	44.94	48.4587
44.96	158.193	44.96	48.218
44.98	158.04	44.98	47.8082
45	157.846	45	47.4816
45.02	157.707	45.02	47.5212
45.04	157.602	45.04	47.3809
45.06	157.581	45.06	47.0057
45.08	157.612	45.08	46.8729
45.1	157.772	45.1	46.8515
45.12	157.864	45.12	47.0175
45.14	157.918	45.14	47.3175
45.16	157.956	45.16	47.7685
45.18	158.012	45.18	47.8045
45.2	158.05	45.2	47.6559
45.22	158.142	45.22	47.3637
45.24	158.294	45.24	47.2287
45.26	158.515	45.26	47.2233
45.28	158.752	45.28	47.2289
45.3	158.988	45.3	47.3819
45.32	159.077	45.32	47.5298
45.34	159.241	45.34	47.4792
45.36	159.445	45.36	47.1699
45.38	159.751	45.38	47.0742
45.4	160.064	45.4	47.1306
45.42	160.527	45.42	47.2561
45.44	160.954	45.44	47.3931
45.46	161.261	45.46	47.3708
45.48	161.432	45.48	47.2538
45.5	161.414	45.5	47.2368
45.52	161.133	45.52	47.2385
45.54	160.884	45.54	47.154
45.56	160.496	45.56	47.2318
45.58	160.074	45.58	47.2792
45.6	159.667	45.6	47.1309
45.62	159.434	45.62	46.9754
45.64	159.157	45.64	47.1194
45.66	158.876	45.66	47.0944
45.68	158.611	45.68	46.9225
45.7	158.33	45.7	46.93
45.72	158.104	45.72	47.0439
45.74	158.036	45.74	47.0041
45.76	157.993	45.76	46.8865
45.78	157.979	45.78	46.9214
45.8	157.894	45.8	47.089
45.82	157.805	45.82	47.26
45.84	157.473	45.84	47.2067
45.86	157.07	45.86	46.9888
45.88	156.755	45.88	46.8911
45.9	156.436	45.9	47.0652
45.92	156.325	45.92	47.24
45.94	156.42	45.94	47.3349
45.96	156.59	45.96	47.3682
45.98	156.905	45.98	47.6649
46	157.216	46	47.9393
46.02	157.54	46.02	48.1135
46.04	157.694	46.04	48.1245
46.06	157.892	46.06	48.3014
46.08	158.145	46.08	48.4203
46.1	158.281	46.1	48.2644
46.12	158.446	46.12	47.992
46.14	158.516	46.14	47.8825
46.16	158.393	46.16	48.1205
46.18	158.247	46.18	48.3307
46.2	157.889	46.2	48.7288
46.22	157.562	46.22	48.995
46.24	157.266	46.24	49.1419
46.26	157.282	46.26	49.2227
46.28	157.636	46.28	49.4009
46.3	158.329	46.3	49.3334
46.32	159.372	46.32	49.3108
46.34	160.645	46.34	49.3259
46.36	162.072	46.36	49.3179
46.38	163.578	46.38	49.1331
46.4	164.899	46.4	49.091
46.42	166.17	46.42	49.0248
46.44	167.332	46.44	48.968
46.46	168.438	46.46	48.8369
46.48	169.29	46.48	48.8412
46.5	169.713	46.5	48.917
46.52	169.712	46.52	48.8914
46.54	169.213	46.54	48.8168
46.56	168.265	46.56	48.8295
46.58	166.965	46.58	48.8715
46.6	165.408	46.6	48.8379
46.62	163.919	46.62	49.0366
46.64	162.704	46.64	49.3118
46.66	161.827	46.66	49.2251
46.68	161.274	46.68	49.1255
46.7	160.992	46.7	49.3188
46.72	160.854	46.72	49.5756
46.74	160.896	46.74	49.6402
46.76	160.969	46.76	49.882
46.78	160.954	46.78	50.1628
46.8	160.873	46.8	50.3741
46.82	160.826	46.82	50.5219
46.84	160.789	46.84	50.7681
46.86	160.733	46.86	50.7251
46.88	160.5	46.88	50.7917
46.9	160.079	46.9	51.088
46.92	159.412	46.92	51.3082
46.94	158.725	46.94	51.3327
46.96	158.021	46.96	51.2431
46.98	157.279	46.98	51.0689
47	156.743	47	50.8874
47.02	156.361	47.02	50.8288
47.04	156.316	47.04	50.9082
47.06	156.33	47.06	51.2194
47.08	156.341	47.08	51.7177
47.1	156.323	47.1	51.906
47.12	156.181	47.12	51.7054
47.14	156.049	47.14	51.5325
47.16	155.9	47.16	51.5652
47.18	155.729	47.18	51.7451
47.2	155.711	47.2	51.6837
47.22	155.801	47.22	51.5503
47.24	155.991	47.24	51.4884
47.26	156.199	47.26	51.369
47.28	156.457	47.28	51.2134
47.3	156.632	47.3	51.3036
47.32	156.572	47.32	51.6804
47.34	156.503	47.34	51.8432
47.36	156.338	47.36	52.0321
47.38	156.088	47.38	51.9804
47.4	155.824	47.4	51.992
47.42	155.516	47.42	51.7016
47.44	155.155	47.44	51.4415
47.46	154.661	47.46	50.9296
47.48	154.177	47.48	50.5882
47.5	153.44	47.5	50.2565
47.52	152.651	47.52	50.0847
47.54	152.118	47.54	49.6817
47.56	151.767	47.56	49.1714
47.58	151.62	47.58	48.7537
47.6	151.621	47.6	48.4868
47.62	151.839	47.62	48.1071
47.64	152.158	47.64	47.872
47.66	152.543	47.66	47.8562
47.68	153.121	47.68	47.9664
47.7	153.453	47.7	47.8222
47.72	153.751	47.72	47.6656
47.74	154.104	47.74	47.5358
47.76	154.369	47.76	47.4701
47.78	154.658	47.78	47.3845
47.8	154.704	47.8	47.4145
47.82	154.661	47.82	47.6047
47.84	154.427	47.84	47.6342
47.86	154.233	47.86	47.4019
47.88	154.024	47.88	47.3452
47.9	153.693	47.9	47.4819
47.92	153.533	47.92	47.3771
47.94	153.435	47.94	47.2902
47.96	153.37	47.96	47.3941
47.98	153.355	47.98	47.3768
48	153.224	48	47.0092
48.02	153.169	48.02	46.7545
48.04	153.083	48.04	46.4961
48.06	153.062	48.06	46.1034
48.08	153.065	48.08	45.8763
48.1	152.986	48.1	45.8773
48.12	153	48.12	45.8622
48.14	152.775	48.14	45.8866
48.16	152.527	48.16	45.9518
48.18	152.321	48.18	46.1463
48.2	152.067	48.2	46.4516
48.22	151.788	48.22	46.8062
48.24	151.563	48.24	46.9624
48.26	151.49	48.26	46.8072
48.28	151.45	48.28	46.5174
48.3	151.492	48.3	46.3269
48.32	151.519	48.32	46.2308
48.34	151.493	48.34	46.2606
48.36	151.617	48.36	46.3712
48.38	151.839	48.38	46.7372
48.4	151.972	48.4	46.8249
48.42	152.003	48.42	46.9266
48.44	152.058	48.44	47.0216
48.46	152.114	48.46	47.3695
48.48	152.165	48.48	47.7279
48.5	152.325	48.5	48.0067
48.52	152.441	48.52	47.8739
48.54	152.618	48.54	47.5877
48.56	152.918	48.56	47.5128
48.58	153.23	48.58	47.4327
48.6	153.45	48.6	47.3164
48.62	153.511	48.62	47.0876
48.64	153.703	48.64	46.9849
48.66	153.797	48.66	46.8339
48.68	153.966	48.68	46.8472
48.7	154.197	48.7	46.888
48.72	154.406	48.72	46.9724
48.74	154.706	48.74	46.8489
48.76	154.945	48.76	46.6826
48.78	155.101	48.78	46.7742
48.8	155.07	48.8	46.9099
48.82	155.004	48.82	46.8862
48.84	155.123	48.84	46.7773
48.86	155.22	48.86	46.7563
48.88	155.473	48.88	46.7797
48.9	155.739	48.9	46.7277
48.92	155.885	48.92	46.6454
48.94	156.023	48.94	46.3656
48.96	155.956	48.96	46.175
48.98	155.781	48.98	46.1646
49	155.605	49	46.1308
49.02	155.498	49.02	45.9998
49.04	155.403	49.04	45.6382
49.06	155.29	49.06	45.3598
49.08	155.174	49.08	45.1903
49.1	154.92	49.1	45.1665
49.12	154.557	49.12	44.8533
49.14	154.171	49.14	44.4975
49.16	153.632	49.16	44.08
49.18	153.11	49.18	43.6615
49.2	152.776	49.2	43.3083
49.22	152.72	49.22	43.2946
49.24	152.778	49.24	43.3678
49.26	152.935	49.26	43.5156
49.28	153.112	49.28	43.6586
49.3	153.199	49.3	43.8627
49.32	153.324	49.32	43.7723
49.34	153.428	49.34	43.5017
49.36	153.425	49.36	43.1413
49.38	153.345	49.38	43.0307
49.4	153.418	49.4	42.8952
49.42	153.534	49.42	42.6123
49.44	153.605	49.44	42.2956
49.46	153.68	49.46	42.107
49.48	153.654	49.48	42.1171
49.5	153.595	49.5	42.0307
49.52	153.559	49.52	41.9184
49.54	153.464	49.54	41.9031
49.56	153.391	49.56	42.0085
49.58	153.271	49.58	42.0808
49.6	153.387	49.6	41.9482
49.62	153.521	49.62	41.814
49.64	153.674	49.64	41.5462
49.66	153.892	49.66	41.2604
49.68	154.193	49.68	40.8632
49.7	154.61	49.7	40.5743
49.72	154.921	49.72	40.191
49.74	155.017	49.74	39.9785
49.76	155.093	49.76	39.839
49.78	155.05	49.78	39.6235
49.8	155.071	49.8	39.3021
49.82	154.974	49.82	38.9724
49.84	154.868	49.84	38.6331
49.86	154.67	49.86	38.1442
49.88	154.577	49.88	37.7256
49.9	154.546	49.9	37.3338
49.92	154.461	49.92	36.8641
49.94	154.373	49.94	36.3765
49.96	154.418	49.96	36.0196
49.98	154.404	49.98	35.8622
[truncated: 6,001 more rows]

## Sheet: Fig. 2f-j
								Fig. 2f																	Fig. 2g																		Fig. 2h
					PdPtRuCuNi/CNFs			Pd3d						Pd/CNFs								PdPtRuCuNi/CNFs			Pt 4f						Pt/CNFs							PdPtRuCuNi/CNFs					Ru3p					Ru/CNFs
Binding Energy	Raw Intensity	Fit Intensity	Backgnd	Peak1	Peak2	Peak3	Peak4		Binding Energy	Raw Intensity	Fit Intensity	Backgnd	Peak1	Peak2	Peak3	Peak4		Raw Intensity	Fit Intensity	Backgnd	Peak1	Peak2	Peak3	Peak4		Binding Energy		Envelope	Backgnd.	Pt4f7 A	Pt4f5 A	Pt4f7 B	Pt4f5 B		Binding Energy	Raw Intensity	Fit Intensity	Backgnd	Peak1	Peak2	Peak3	Peak4		Binding Energy	Raw Intensity	Fit Intensity	Backgnd	Peak1	Peak2
eV	Counts / s	Counts / s	Counts / s	Counts / s	Counts / s	Counts / s	Counts / s		eV	Counts / s	Counts / s	Counts / s	Counts / s	Counts / s	Counts / s	Counts / s		Counts / s	Counts / s	Counts / s	Counts / s	Counts / s	Counts / s	Counts / s		eV	Counts / s	Counts / s	Counts / s	Counts / s	Counts / s	Counts / s	Counts / s		eV	Counts / s	Counts / s	Counts / s	Counts / s	Counts / s	Counts / s	Counts / s		eV	Counts / s	Counts / s	Counts / s	Counts / s	Counts / s
344	50003.1	50144.9	49934.2	49951.3	49953.6	49935.3	50107.3		344	6188.94	6323.29	6146.4	6146.4	6146.42	6146.4	6323.27		26353.9	27562	26556.4	26586.6	27156.2	26556.4	26932		78	2412.78	2551.48	2505.92	2515.58	2513.47	2505.92	2534.28		496	54236.6								495	10570.4	10665.8	10570.4	10577.9	10603.4
343.9	50273.3	50165.7	49933.8	49950.9	49954.8	49935	50126.4		343.95	6155.76	6324.4	6133.58	6133.58	6133.6	6133.58	6324.38		26991.6	27580.1	26421.7	26455	27082.1	26421.7	26886.3		77.95	2464.31	2546.31	2496.84	2506.49	2504.38	2496.84	2529.11		495.9	54972.8								494.95	10583.1	10663.1	10566.9	10574.5	10600.2
343.8	50117.4	50189.3	49933.6	49950.7	49956.4	49934.9	50148.1		343.9	6168.32	6326.36	6120.75	6120.75	6120.78	6120.75	6326.33		27266.1	27621.2	26287	26323.6	27014.3	26287	26857.3		77.9	2509.74	2541.64	2487.75	2497.4	2495.29	2487.75	2524.44		495.8	54399.1								494.9	10391.5	10660.5	10563.4	10571	10597
343.7	49804.1	50216.1	49933.5	49950.6	49958.6	49935	50172.6		343.85	6180.86	6329.2	6107.93	6107.93	6107.97	6107.93	6329.16		27302.7	27687.8	26152.3	26192.6	26953.1	26152.3	26846.5		77.85	2638.59	2537.52	2478.66	2488.31	2486.2	2478.66	2520.32		495.7	54918								494.85	10457.1	10657.9	10559.9	10567.5	10593.8
343.6	49495.1	50246.5	49933.4	49950.5	49961.1	49935	50200.1		343.8	6204.43	6332.94	6095.11	6095.11	6095.17	6095.11	6332.88		27557.7	27782.3	26017.5	26062	26899.4	26017.6	26855.9		77.8	2621.86	2534	2469.57	2479.22	2477.11	2469.57	2516.8		495.6	54390.3								494.8	10782.4	10655.3	10556.4	10564	10590.6
343.5	50249.2	50280.7	49933.2	49950.3	49964	49934.9	50230.9		343.75	6204	6337.59	6082.28	6082.28	6082.37	6082.28	6337.51		27773.1	27907.3	25882.8	25931.8	26854	25882.9	26887.1		77.75	2534.13	2531.15	2460.48	2470.13	2468.02	2460.48	2513.95		495.5	55023.9								494.75	10675	10652.8	10552.9	10560.6	10587.4
343.4	50682.4	50319.3	49932.8	49949.9	49967.5	49934.8	50265.6		343.7	6345.72	6343.18	6069.46	6069.46	6069.57	6069.46	6343.07		28187.1	28064.8	25748.1	25802	26817.5	25748.2	26941.4		77.7	2547.43	2529.05	2451.39	2461.05	2458.93	2451.39	2511.85		495.4	55217.9								494.7	10946.5	10650.2	10549.4	10557.1	10584.2
343.3	50445.6	50363	49932.2	49949.3	49971.6	49934.3	50304.4		343.65	6298.9	6349.72	6056.64	6056.64	6056.79	6056.64	6349.56		28473.4	28256.9	25613.4	25672.8	26791	25613.6	27019.8		77.65	2613.07	2527.78	2442.3	2451.96	2449.84	2442.3	2510.57		495.3	55106.7								494.65	10643.8	10647.6	10545.9	10553.6	10581.1
343.2	50617.5	50412	49931.1	49948.2	49976	49933.4	50347.6		343.6	6019.8	6357.22	6043.81	6043.81	6044.03	6043.81	6357.01		28216.4	28485.3	25478.7	25544.1	26775.5	25478.9	27122.9		77.6	2466.47	2527.41	2433.21	2442.87	2440.75	2433.21	2510.2		495.2	54956								494.6	10706.7	10645.1	10542.4	10550.2	10577.9
343.1	51198.4	50467.4	49929.7	49946.8	49981.3	49932.3	50396.2		343.55	6276.74	6365.69	6030.99	6030.99	6031.29	6030.99	6365.39		28846.2	28751.2	25344	25416	26772	25344.4	27250.8		77.55	2387.3	2528.04	2424.12	2433.78	2431.66	2424.12	2510.83		495.1	54922.1								494.55	10519.2	10642.6	10538.9	10546.7	10574.7
343	51105.5	50530.5	49928.2	49945.3	49987.8	49931.1	50450.9		343.5	6472.24	6375.13	6018.16	6018.16	6018.57	6018.17	6374.72		29150.1	29055.1	25209.3	25288.5	26781.8	25209.8	27402.7		77.5	2532.25	2529.77	2415.03	2424.69	2422.58	2415.03	2512.56		495	55260								494.5	10609.4	10640.1	10535.5	10543.2	10571.6
342.9	50864.5	50601.6	49926.2	49943.3	49995.5	49929.4	50512.1		343.45	6379.31	6385.52	6005.34	6005.34	6005.89	6005.34	6384.97		29273.4	29397.4	25074.5	25161.9	26806.4	25075.4	27577.4		77.45	2691.09	2532.71	2405.94	2415.6	2413.49	2405.94	2515.5		494.9	55004.1								494.45	10512.5	10637.6	10532	10539.8	10568.4
342.8	52118.7	50682.1	49923.9	49941	50004.7	49927.3	50580.7		343.4	6487.53	6396.88	5992.52	5992.52	5993.26	5992.52	6396.13		29744.3	29777.4	24939.8	25036	26847.2	24941.1	27772.7		77.4	2659.45	2536.97	2396.85	2406.51	2404.4	2396.86	2519.77		494.8	54942.2								494.4	10644.9	10635.1	10528.5	10536.3	10565.3
342.7	51792.8	50773.6	49921.6	49938.7	50016.4	49925.4	50657.9		343.35	6478.87	6409.17	5979.69	5979.69	5980.69	5979.7	6408.17		30095.5	30194.2	24805.1	24911	26906	24806.9	27985.6		77.35	2616.62	2542.69	2387.76	2397.42	2395.31	2387.77	2525.48		494.7	54470.4								494.35	10651.5	10632.7	10525	10532.8	10562.1
342.6	50989.2	50877.3	49919.4	49936.5	50030.9	49923.5	50744.5		343.3	6422.38	6422.38	5966.87	5966.87	5968.21	5966.87	6421.04		30325.1	30646.1	24670.4	24787	26984.9	24673	28212.4		77.3	2572.44	2549.99	2378.67	2388.33	2386.22	2378.68	2532.79		494.6	54811.7								494.3	10705.9	10630.2	10521.5	10529.3	10559
342.5	51047.9	50994.3	49916.7	49933.8	50048.4	49921.3	50841		343.25	6323.45	6436.48	5954.05	5954.05	5955.83	5954.05	6434.7		30578.8	31131.1	24535.7	24664.1	27086.1	24539.4	28448.5		77.25	2812.74	2559.03	2369.59	2379.24	2377.13	2369.59	2541.82		494.5	55210.2								494.25	10643.5	10627.8	10518	10525.9	10555.9
342.4	52231.6	51126.6	49914.1	49931.2	50070.1	49919.2	50948.5		343.2	6394.89	6451.45	5941.22	5941.22	5943.58	5941.23	6449.09		31977.9	31646.8	24401	24542.3	27212.6	24406.2	28688.6		77.2	2588.25	2569.96	2360.5	2370.15	2368.04	2360.5	2552.75		494.4	55266								494.2	10715.3	10625.4	10514.5	10522.4	10552.7
342.3	51601.1	51275.7	49911.6	49928.8	50096.8	49917.2	51067.8		343.15	6342.26	6467.26	5928.4	5928.4	5931.52	5928.41	6464.14		32226.6	32191	24266.3	24421.9	27367.6	24273.7	28926.7		77.15	2599.43	2582.94	2351.41	2361.06	2358.95	2351.41	2565.74		494.3	54591.6								494.15	10616.5	10623	10511	10518.9	10549.6
342.2	51624.3	51442.7	49909	49926.2	50129.5	49915.1	51199		343.1	6273.67	6483.87	5915.58	5915.58	5919.67	5915.58	6479.76		32862.4	32762	24131.5	24303	27555.4	24141.9	29156.3		77.1	2721.92	2598.17	2342.32	2351.97	2349.86	2342.33	2580.96		494.2	54972.5								494.1	10476.8	10620.6	10507.5	10515.5	10546.5
342.1	51364.4	51629.1	49906.2	49923.3	50169.5	49912.9	51341.9		343.05	6411.28	6501.24	5902.75	5902.75	5908.12	5902.76	6495.86		33033.4	33358.6	23996.8	24185.6	27781.5	24011.1	29370.8		77.05	2656.21	2615.81	2333.23	2342.88	2340.77	2333.24	2598.6		494.1	54829.5								494.05	10501.1	10618.2	10504	10512	10543.4
342	51900.1	51836.4	49903.4	49920.5	50219.2	49910.7	51496		343	6524.67	6519.35	5889.93	5889.93	5896.92	5889.94	6512.34		33306.3	33981.6	23862.1	24070	28052.9	23881.8	29563.2		77	2761.34	2636.08	2324.14	2333.8	2331.68	2324.15	2618.87		494	54821	55178.4	54821	54851	54848.3	54961.8	54980.3		494	10124.1	10615.9	10500.5	10508.5	10540.3
341.9	52022.3	52065.4	49900.2	49917.3	50281.1	49908.3	51659.3		342.95	6537.92	6538.16	5877.11	5877.11	5886.19	5877.12	6529.07		34108	34634.1	23727.4	23956.3	28378.8	23754.2	29726.9		76.95	2810.5	2659.19	2315.05	2324.71	2322.59	2315.07	2641.97		493.9	55676.4	55167.8	54803.8	54834	54831.3	54947.1	54966.9		493.95	10317.6	10613.6	10497	10505	10537.2
341.8	52661.8	52317.5	49896.7	49913.8	50359.7	49905.7	51828.5		342.9	6557.26	6557.67	5864.28	5864.28	5876.02	5864.3	6545.92		35264	35322.8	23592.7	23844.7	28771.5	23629	29855.6		76.9	2833.53	2685.35	2305.96	2315.62	2313.5	2305.98	2668.13		493.8	54825.9	55157.5	54786.6	54817	54814.3	54932.6	54953.6		493.9	10778.3	10611.3	10493.5	10501.6	10534.1
341.7	52776.3	52594.4	49892.7	49909.8	50461.9	49902.5	51998.2		342.85	6510.47	6577.87	5851.46	5851.46	5866.57	5851.47	6562.74		35707.5	36059.1	23458	23735.5	29247	23506.7	29943.8		76.85	2897.53	2714.8	2296.87	2306.53	2304.41	2296.9	2697.57		493.7	55237.9	55147.4	54769.5	54800	54797.3	54918.1	54940.4		493.85	10941.4	10609	10490	10498.1	10531
341.6	53066	52899.9	49888.4	49905.5	50598.8	49899.2	52161.5		342.8	6523.59	6598.78	5838.63	5838.63	5858.02	5838.65	6579.38		36766.8	36860.8	23323.3	23628.9	29826.6	23388.1	29987		76.8	2745.42	2747.77	2287.78	2297.44	2295.33	2287.81	2730.54		493.6	55166.2	55137.5	54752.3	54783	54780.3	54903.6	54927.4		493.8	10897.2	10606.8	10486.5	10494.6	10527.9
341.5	52741.5	53241.1	49883.6	49900.8	50787	49895.5	52308.6		342.75	6641.31	6620.44	5825.81	5825.81	5850.56	5825.83	6595.67		38086.4	37751.7	23188.5	23525.1	30537.9	23274.1	29980.2		76.75	2836.11	2784.51	2278.69	2288.35	2286.24	2278.73	2767.27		493.5	55196.6	55127.9	54735.1	54766	54763.3	54889.3	54914.6		493.75	10673.2	10604.5	10483	10491.2	10524.8
341.4	53512	53631.7	49878.4	49895.6	51050.9	49891.5	52429		342.7	6604.25	6642.94	5812.99	5812.99	5844.47	5813.01	6611.43		39187.5	38760.7	23053.8	23424.4	31416.2	23165.9	29915.7		76.7	2926.2	2825.26	2269.6	2279.26	2277.15	2269.65	2808.01		493.4	55550.6	55118.5	54717.9	54749	54746.3	54875	54901.9		493.7	10380.1	10602.3	10479.5	10487.7	10521.8
341.3	53938.7	54096.2	49872.6	49889.8	51424	49887	52513.2		342.65	6735.15	6666.39	5800.16	5800.16	5840.04	5800.2	6626.48		41098.9	39932.2	22919.1	23327.2	32506	23064.7	29791.6		76.65	2988.85	2870.27	2260.51	2270.17	2268.06	2260.57	2853.01		493.3	55228.1	55109.4	54700.7	54732	54729.3	54860.8	54889.4		493.65	10521.4	10600.1	10476	10484.2	10518.7
341.2	54867.5	54673.9	49866	49883.2	51949.4	49881.9	52557.4		342.6	6676.26	6690.99	5787.34	5787.34	5837.66	5787.38	6640.63		42687	41332.2	22784.4	23233.8	33861.8	22971.9	29617.9		76.6	2911.59	2919.79	2251.42	2261.08	2258.98	2251.49	2902.51		493.2	55072.3	55100.6	54683.6	54715	54712.3	54846.7	54877.1		493.6	10673.6	10597.9	10472.5	10480.8	10515.6
341.1	55495.3	55419.6	49858.3	49875.5	52676.1	49875.7	52567.1		342.55	6687.17	6716.98	5774.52	5774.52	5837.78	5774.56	6653.68		43693.8	43022.5	22649.7	23144.6	35548	22889.3	29389.7		76.55	2885.19	2974.05	2242.34	2251.99	2249.89	2242.42	2956.75		493.1	55185.3	55092	54666.4	54698.1	54695.3	54832.7	54865		493.55	10464.5	10595.8	10469	10477.3	10512.6
341	56498.5	56391.7	49849.2	49866.4	53651.3	49868.4	52553.1		342.5	6598.08	6744.7	5761.69	5761.69	5840.91	5761.74	6665.43		45722.5	45081.1	22515	23059.9	37638.2	22818.8	29109.1		76.5	3041.58	3033.26	2233.25	2242.9	2240.82	2233.35	3015.93		493	55259.5	55083.8	54649.2	54681.1	54678.3	54818.8	54853.1		493.5	10380.9	10593.7	10465.5	10473.8	10509.5
340.9	57905.8	57567.4	49838.4	49855.7	54906.4	49859.6	52460.9		342.45	6691.23	6774.59	5748.87	5748.87	5847.71	5748.93	6675.69		48169.2	47593.1	22380.2	22980.3	40211.6	22762.3	28779.6		76.45	3191.69	3097.61	2224.16	2233.81	2231.75	2224.28	3080.24		492.9	55455.3	55075.8	54632	54664.1	54661.4	54804.9	54841.4		493.45	10575.7	10591.6	10462	10470.4	10506.5
340.8	59215	58938.1	49825.8	49843.1	56438.2	49849.1	52285.1		342.4	6857.35	6807.21	5736.05	5736.05	5858.91	5736.12	6684.28		51256.4	50643.2	22245.5	22906.3	43345.6	22722.1	28405.8		76.4	3283.34	3167.27	2215.07	2224.72	2222.7	2215.21	3149.84		492.8	55813.4	55068.3	54614.8	54647.1	54644.4	54791.2	54830		493.4	10790.4	10589.5	10458.5	10466.9	10503.5
340.7	60817.4	60471.3	49811	49828.4	58189	49836.6	52050.3		342.35	6937.63	6843.26	5723.22	5723.22	5875.4	5723.3	6690.99		55218.7	54303.8	22110.8	22838.5	47104.2	22700.4	27993.1		76.35	3276.78	3242.34	2205.98	2215.63	2213.67	2206.15	3224.82		492.7	54866.9	55061.1	54597.6	54630.1	54627.4	54777.6	54818.8		493.35	10583.2	10587.4	10455.1	10463.4	10500.5
340.6	62389.2	62071.8	49794.1	49811.5	60036.1	49822.3	51784.2		342.3	6963.34	6883.6	5710.4	5710.4	5898.23	5710.49	6695.67		59009.9	58614.9	21976.1	22777.4	51518.3	22699.8	27547.7		76.3	3379.23	3322.88	2196.89	2206.55	2204.68	2197.1	3305.22		492.6	54689.9	55054.2	54580.5	54613.2	54610.4	54764.1	54807.9		493.3	10380.1	10585.4	10451.6	10459.9	10497.4
340.5	63445.1	63582.2	49775.1	49792.6	61798.3	49806.2	51510.6		342.25	6838.86	6929.3	5697.57	5697.57	5928.61	5697.69	6698.15		64162.9	63556.6	21841.4	22723.8	56558.5	22722.4	27076.1		76.25	3332.2	3408.87	2187.8	2197.46	2195.77	2188.05	3390.99		492.5	55177.2	55047.8	54563.3	54596.2	54593.5	54750.7	54797.3		493.25	10573.5	10583.4	10448.1	10456.5	10494.4
340.4	64471.4	64812.9	49754.2	49771.8	63269.2	49788.3	51246.1		342.2	6996.93	6981.65	5684.75	5684.75	5967.98	5684.88	6698.29		69963.4	69013.4	21706.7	22678.3	62099.3	22770.5	26585.3		76.2	3332.91	3500.19	2178.71	2188.37	2186.97	2179.01	3481.97		492.4	55214.1	55041.8	54546.1	54579.2	54576.5	54737.4	54787		493.2	10630.7	10581.5	10444.6	10453	10491.4
340.3	65550.3	65601.1	49731.7	49749.4	64276.5	49769.3	51001		342.15	7064.89	7042.19	5671.93	5671.93	6017.99	5672.08	6695.97		75446.2	74737.1	21572	22641.9	67882.7	22846.3	26082		76.15	3470.63	3596.64	2169.62	2179.28	2178.35	2169.98	3577.9		492.3	54931.6	55036.3	54528.9	54562.2	54559.5	54724.2	54777		493.15	10521.2	10579.5	10441.1	10449.5	10488.4
340.2	65576.5	65881.2	49708.1	49725.9	64750.3	49749.5	50779.8		342.1	6964.98	7112.78	5659.1	5659.1	6080.6	5659.28	6691.11		79731.6	80325.6	21437.2	22615.5	73497.6	22951.4	25572.9		76.1	3651.31	3697.89	2160.53	2170.19	2170.01	2160.96	3678.33		492.2	55604.8	55031.2	54511.7	54545.3	54542.6	54711.2	54767.4		493.1	10341.9	10577.6	10437.6	10446.1	10485.5
340.1	66071	65701.2	49683.7	49701.6	64737.7	49729.2	50583.6		342.05	7265.6	7195.62	5646.28	5646.28	6158.05	5646.48	6683.65		85171.3	85248.4	21302.5	22600	78404.5	23087.2	25064.3		76.05	3691.36	3803.5	2151.44	2161.1	2162.09	2151.95	3782.68		492.1	55259.4	55026.7	54494.6	54528.3	54525.6	54698.3	54758.1		493.05	10676.4	10575.7	10434.1	10442.6	10482.5
340	65981.3	64828.5	49659.6	49677.7	64007.5	49709.8	50412.3		342	7468.38	7293.11	5633.46	5633.46	6252.95	5633.69	6673.38		89225.7	88948.4	21167.8	22596.5	82039.1	23254.2	24562		76	3816.03	3912.88	2142.35	2152.01	2154.84	2142.96	3890.14		492	55307.2	55022.7	54477.4	54511.3	54508.6	54685.6	54749.3		493	10515.5	10573.9	10430.6	10439.1	10479.5
339.9	63059.7	63292.1	49636.8	49655.1	62591	49692.1	50264.4		341.95	7406.35	7408.26	5620.63	5620.63	6368.31	5620.9	6660.31		91121.3	91024.8	21033.1	22606.4	83994.2	23452.7	24070.8		75.95	3778.35	4025.36	2133.26	2142.92	2148.55	2133.98	3999.7		491.9	54963.6	55019.2	54460.2	54494.4	54491.7	54672.9	54740.8		492.95	10708.1	10572	10427.1	10435.7	10476.5
339.8	61383.2	61306.6	49616.1	49634.6	60705.3	49677	50137.9		341.9	7625.08	7544.73	5607.81	5607.81	6507.61	5608.12	6644.62		91274.6	91357.5	20898.4	22630.9	84144.8	23681.7	23595.2		75.9	3875.83	4140.14	2124.17	2133.83	2143.71	2125.03	4110.1		491.8	55168.1	55016.4	54443	54477.4	54474.7	54660.5	54732.9		492.9	10641.3	10570.3	10423.6	10432.2	10473.6
339.7	58893	59128.5	49598	49616.9	58609.5	49665.2	50031.1		341.85	7801.21	7706.43	5594.99	5594.99	6674.82	5595.35	6626.23		88375.1	88997.1	20763.7	22671.6	81538.5	23939.6	23138.5		75.85	3996.97	4256.39	2115.09	2124.74	2140.94	2116.09	4219.88		491.7	55142	55014.2	54425.8	54460.4	54457.8	54648.2	54725.4		492.85	10658.5	10568.5	10420.1	10428.7	10470.7
339.6	57177.7	56996.8	49583.2	49602.4	56545	49657.3	49941.8		341.8	7771.95	7897.96	5582.16	5582.16	6874.5	5582.58	6605.21		83898.9	84026.3	20629	22730	76256.1	24223.6	22703.4		75.8	4193.78	4373.3	2106	2115.65	2141.15	2107.18	4327.3		491.6	55327.8	55012.8	54408.6	54443.5	54440.8	54636	54718.4		492.8	10744.8	10566.8	10416.6	10425.3	10467.7
339.5	55338.4	55089.8	49571.4	49591.1	54692.2	49653.1	49867.7		341.75	8139.73	8124.56	5569.34	5569.34	7111.79	5569.82	6581.62		78308	77352.6	20494.2	22808.2	69205.3	24530.1	22291.7		75.75	4422.29	4490.13	2096.91	2106.56	2145.51	2098.3	4430.47		491.5	54824.1	55012	54391.5	54426.5	54423.9	54624	54712		492.75	10763	10565.1	10413.1	10421.8	10464.8
339.4	53379.6	53508.7	49562.4	49582.5	53154.2	49652.5	49806.7		341.7	8455.25	8392.14	5556.51	5556.51	7392.52	5557.06	6555.58		72096.9	69981	20359.5	22908.1	61393	24854.1	21904.4		75.7	4507.38	4606.41	2087.82	2097.47	2155.63	2089.46	4527.3		491.4	55153.1	55012.1	54374.3	54409.6	54406.9	54612.2	54706.2		492.7	10376.3	10563.5	10409.6	10418.3	10461.9
339.3	52315.7	52282.5	49555.6	49576.4	51961.3	49655.1	49756.6		341.65	8701.23	8707.28	5543.69	5543.69	7723.12	5544.32	6527.22		64433.1	62752.6	20224.8	23032.3	53662.9	25190	21541.9		75.65	4742.19	4722.01	2078.73	2088.38	2173.54	2080.66	4615.61		491.3	55008	55012.9	54357.1	54392.6	54390	54600.6	54701		492.65	10657.6	10561.9	10406.1	10414.9	10459
339.2	51613.7	51387.6	49550.7	49572.2	51091.3	49660.6	49715.7		341.6	9013.73	9077.18	5530.87	5530.87	8110.65	5531.59	6496.67		56740	56228.2	20090.1	23183.3	46580.4	25530.8	21203.9		75.6	4814.67	4837.34	2069.64	2079.3	2201.86	2071.9	4693.2		491.2	55294.8	55014.6	54339.9	54375.7	54373	54589.2	54696.5		492.6	10590.6	10560.3	10402.6	10411.4	10456.1
339.1	50888	50770.4	49547.3	49569.6	50491.5	49668.7	49682.3		341.55	9396.5	9509.46	5518.04	5518.04	8562.57	5518.87	6464.1		51115.3	50696.3	19955.4	23364.6	40439	25869.2	20889.7		75.55	4864.13	4953.53	2060.55	2070.21	2243.82	2063.2	4757.95		491.1	55260.6	55017.3	54322.7	54358.7	54356.1	54578	54692.7		492.55	10560	10558.8	10399.1	10407.9	10453.2
339	50839.2	50367.1	49544.7	49568.1	50099.1	49678.9	49655		341.5	9937.34	10011.9	5505.22	5505.22	9086.48	5506.17	6429.69		45953.8	46239.8	19820.7	23580	35326.8	26196.8	20598.1		75.5	4985.35	5072.56	2051.46	2061.12	2303.3	2054.56	4807.97		491	55107.5	55020.9	54305.6	54341.8	54339.2	54567	54689.6		492.5	10396.4	10557.2	10395.6	10404.5	10450.4
338.9	50448.4	50118	49542.7	49567.4	49854.8	49691.3	49632.5		341.45	10518.3	10591.8	5492.4	5492.4	9689.52	5493.48	6393.61		42106.6	42811.6	19686	23834.5	31202.2	26505.2	20327.7		75.45	5187.39	5197.5	2042.37	2052.03	2384.89	2045.99	4841.71		490.9	55869.1	55025.6	54288.4	54324.8	54322.2	54556.2	54687.4		492.45	10701.5	10555.8	10392.1	10401	10447.5
338.8	50291.9	49973.7	49541.4	49567.7	49709.9	49706	49614.3		341.4	11281.2	11255.2	5479.57	5479.57	10377.5	5480.81	6356.06		40362.9	40297.1	19551.2	24134	27954.6	26785.6	20076.6		75.4	5543.75	5332.53	2033.28	2042.94	2493.8	2037.5	4858.15		490.8	56019.5	55031.4	54271.2	54307.9	54305.3	54545.7	54686.1		492.4	10608.3	10554.4	10388.6	10397.5	10444.6
338.7	49525.8	49897.3	49540.4	49568.5	49627.8	49722.8	49599.4		341.35	12103.5	12005.3	5466.75	5466.75	11153.4	5468.16	6317.24		38140.7	38556.6	19416.5	24486.6	25446.8	27029.5	19843.2		75.35	5651.91	5481.37	2024.19	2033.85	2635.73	2029.1	4855.27		490.7	54711.1	55038.3	54254	54291	54288.4	54535.4	54685.6		492.35	10562.1	10553	10385.1	10394.1	10441.8
338.6	49752.2	49863.6	49539.8	49570.1	49583.2	49742.1	49587.4		341.3	12838.6	12840.5	5453.93	5453.93	12015.5	5455.54	6277.34		37448.1	37451.6	19281.8	24902.5	23539.9	27229.1	19625.5		75.3	5844.28	5651.35	2015.1	2024.76	2816.68	2020.8	4834.41		490.6	55429.6	55046.5	54236.8	54274	54271.4	54525.4	54686.1		492.3	10715.7	10551.7	10381.7	10390.6	10439
338.5	49803	49856.1	49539.4	49572.4	49560.2	49764.1	49577.6		341.25	13759.5	13751.6	5441.1	5441.1	12954.3	5442.93	6236.56		36501.8	36859.6	19147.1	25395.4	22106.5	27377.3	19421.8		75.25	6490.89	5848.18	2006.01	2015.67	3042.55	2012.63	4795.37		490.5	55457.6	55056	54219.6	54257.1	54254.5	54515.7	54687.7		492.25	10556.5	10550.5	10378.2	10387.1	10436.2
338.4	49547.7	49865.5	49539.3	49575.6	49548.9	49789	49570		341.2	14501.2	14718.8	5428.28	5428.28	13949.9	5430.36	6195.09		37082.7	36681.4	19012.4	25983.1	21037.2	27468.2	19230.1		75.2	6801.48	6078.14	1996.92	2006.58	3318.73	2004.59	4739.02		490.4	55964.2	55066.9	54202.5	54240.2	54237.6	54506.2	54690.3		492.2	10539.4	10549.3	10374.7	10383.7	10433.4
338.3	49214.7	49885.8	49539.2	49579.4	49543.5	49817	49563.7		341.15	15347.8	15708.1	5415.46	5415.46	14968.1	5417.82	6153.11		36719.4	36842.6	18877.7	26689.5	20241.4	27495.9	19048.8		75.15	6883.54	6346.84	1987.84	1997.49	3649.47	1996.7	4666.69		490.3	55621.7	55079.2	54185.3	54223.2	54220.7	54497	54694.1		492.15	10615.1	10548.1	10371.2	10380.2	10430.6
338.2	49653.5	49918.6	49543.3	49588.1	49545.1	49852.6	49562.7		341.1	16423.5	16669.6	5402.63	5402.63	15958.7	5405.31	6110.79		37248.1	37290.3	18743	27545.6	19647	27450.2	18876.4		75.1	7398.65	6658.49	1978.75	1988.4	4037.25	1988.98	4580.09		490.2	55318.1	55093	54168.1	54206.3	54203.8	54488.2	54699.1		492.1	10704.2	10547	10367.7	10376.7	10427.8
338.1	49477.4	49972.8	49561.6	49612	49562.3	49906.3	49577		341.05	17496.4	17538.3	5389.81	5389.81	16856.8	5392.85	6068.31		37900.5	38005.3	18608.2	28591.4	19198.2	27329	18711.5		75.05	7553.94	7015.08	1969.66	1979.31	4482.06	1981.47	4481.22		490.1	55459.7	55108.4	54150.9	54189.4	54186.8	54479.7	54705.3		492.05	10612.9	10545.9	10364.2	10373.3	10425
338	49823.3	50034	49579.9	49637	49580.2	49964.5	49592		341	18272.3	18240.2	5376.98	5376.98	17587.9	5380.42	6025.82		38858.4	39007.1	18473.5	29877.8	18852.3	27144.8	18552.8		75	7891.7	7415.56	1960.57	1970.22	4980.65	1974.17	4372.22		490	55392.7	55125.6	54133.7	54172.5	54169.9	54471.5	54712.8		492	10628.6	10545	10360.7	10369.8	10422.3
337.9	49775.6	50102.5	49598.2	49663.4	49598.3	50027.6	49607.7		340.95	18760.1	18703.2	5364.16	5364.16	18080	5368.05	5983.47		39343	40320.1	18338.8	31467.8	18578.1	26891.4	18399.1		74.95	8480.81	7855.14	1951.48	1961.13	5526.04	1967.12	4255.29		489.9	55344	55144.4	54116.6	54155.6	54153	54463.8	54721.8		491.95	10485	10544	10357.2	10366.3	10419.5
337.8	49677.6	50178.8	49616.5	49691.4	49616.5	50096.4	49623.9		340.9	18911.9	18872.2	5351.34	5351.34	18277.8	5355.73	5941.38		41529.2	41999.3	18204.1	33437.5	18352.8	26571.6	18249.6		74.9	8652.35	8324.89	1942.39	1952.05	6107.07	1960.35	4132.59		489.8	55183.3	55165.2	54099.4	54138.7	54136.1	54456.4	54732.2		491.9	10728.2	10543.1	10353.7	10362.9	10416.8
337.7	50108.7	50263.9	49634.8	49721.3	49634.8	50171.6	49640.6		340.85	18772.4	18722.8	5338.51	5338.51	18156.7	5343.47	5899.67		43335.2	44120.6	18069.4	35875.2	18160.3	26189.7	18103.5		74.85	8944.87	8811.5	1933.3	1942.96	6708.38	1953.9	4006.17		489.7	55389.3	55187.8	54082.2	54121.7	54119.2	54449.4	54744		491.85	10808.3	10542.3	10350.2	10359.4	10414.1
337.6	50124.9	50359	49653.1	49753.7	49653.1	50253.9	49657.6		340.8	18398.9	18267.9	5325.69	5325.69	17729.5	5331.27	5858.46		46439.1	46775.8	17934.7	38878.8	17989.3	25751.7	17960		74.8	9361.61	9297.65	1924.21	1933.87	7310.74	1947.79	3877.89		489.6	55969.8	55212.5	54065	54104.8	54102.3	54442.9	54757.5		491.8	10810.6	10541.6	10346.7	10355.9	10411.4
337.5	50520	50465.2	49671.4	49788.8	49671.4	50344.2	49674.9		340.75	17781.3	17554	5312.87	5312.87	17042.7	5319.15	5817.83		49614.9	50064.3	17800	42549.1	17832.3	25264.2	17818.6		74.75	9821.7	9762.74	1915.12	1924.78	7891.84	1942.09	3749.39		489.5	55523.5	55239.3	54047.8	54087.9	54085.4	54436.8	54772.6		491.75	10706.6	10540.9	10343.2	10352.5	10408.7
337.4	50826.7	50584	49689.7	49827.4	49689.7	50443.6	49692.3		340.7	17091	16649.7	5300.04	5300.04	16164.8	5307.11	5777.86		53539.1	54080	17665.2	46977.6	17684	24735.2	17678.9		74.7	10460.7	10184.1	1906.03	1915.69	8427.53	1936.82	3622.11		489.4	55049.2	55268.2	54030.7	54071	54068.6	54431.2	54789.4		491.7	10558.5	10540.3	10339.7	10349	10406.1
337.3	50796.3	50717.1	49708	49870.1	49708	50553	49710		340.65	16031.6	15630.1	5287.22	5287.22	15170.7	5295.16	5738.64		58188.9	58890	17530.5	52226.8	17541.2	24173.1	17540.4		74.65	10556	10538.4	1896.94	1906.6	8893.37	1932.05	3497.23		489.3	55556.1	55299.4	54013.5	54054.1	54051.7	54426.1	54807.9		491.65	10577.2	10539.8	10336.2	10345.5	10403.4
337.2	50964.5	50866.5	49726.3	49917.7	49726.3	50673.5	49727.8		340.6	15014	14564.3	5274.4	5274.4	14129.6	5283.3	5700.2		63900.7	64503.9	17395.8	58300.2	17401.8	23586.4	17402.9		74.6	10641.2	10804	1887.85	1897.51	9266.54	1927.83	3375.69		489.2	55822.7	55333	53996.3	54037.2	54034.8	54421.6	54828.2		491.6	10551.1	10539.3	10332.7	10342.1	10400.8
337.1	50958.4	51034.4	49744.6	49971.3	49744.6	50806.5	49745.7		340.55	13852.8	13507.6	5261.57	5261.57	13096.6	5271.56	5662.61		70758.1	70832.4	17261.1	65101.1	17264.4	22984	17266.2		74.55	10612	10962.2	1878.76	1888.42	9527.66	1924.23	3258.24		489.1	55412.7	55369	53979.1	54020.3	54017.9	54417.7	54850.3		491.55	10650	10538.9	10329.2	10338.6	10398.2
337	50957.8	51223.1	49762.8	50032.1	49762.8	50952.9	49763.7		340.5	12656.3	12499.2	5248.75	5248.75	12110.8	5259.93	5625.9		77401	77639	17126.4	72385.7	17128.2	22374.3	17130		74.5	10768.9	10999.6	1869.67	1879.33	9662.51	1921.3	3145.43		489	55510.8	55407.5	53961.9	54003.4	54001	54414.4	54874.4		491.5	10736.5	10538.6	10325.7	10335.2	10395.6
336.9	50565.5	51435.6	49781.1	50101.8	49781.1	51114.2	49781.8		340.45	11753.1	11563.5	5235.92	5235.92	11196.8	5248.43	5590.1		84355.7	84500.3	16991.7	79723.4	16992.6	21765.1	16994.2		74.45	10862.6	10908.6	1860.59	1870.24	9663.36	1919.13	3037.65		488.9	55941.1	55448.6	53944.7	53986.6	53984.2	54411.7	54900.3		491.45	10581.9	10538.4	10322.2	10331.7	10393
336.8	52131	51675	49799.4	50182.6	49799.4	51291.3	49799.9		340.4	10830.4	10712.9	5223.1	5223.1	10366.8	5237.08	5555.22		91086.3	90805.2	16856.9	86496	16857.5	21163.9	16858.7		74.4	10646.6	10689.2	1851.5	1861.15	9529.56	1917.8	2935.14		488.8	55111.4	55492.3	53927.6	53969.7	53967.3	54409.8	54928.2		491.4	10506.3	10538.2	10318.8	10328.2	10390.4
336.7	51459.8	51945.2	49817.7	50277.3	49817.7	51485.3	49818.1		340.35	10060.1	9951.47	5210.28	5210.28	9624.86	5225.87	5521.29		96121.3	95834.8	16722.2	91978.6	16722.5	20576.9	16723.4		74.35	10300.8	10348.1	1842.41	1852.06	9267.81	1917.39	2838.03		488.7	55655.6	55538.7	53910.4	53952.8	53950.4	54408.6	54958		491.35	10629.8	10538.2	10315.2	10324.8	10387.9
336.6	51560.6	52251.2	49836	50390.4	49836	51696.5	49836.3		340.3	9271.76	9277.43	5197.45	5197.45	8969.2	5214.84	5488.3		98723.9	98951.8	16587.5	95528.7	16587.6	20009.6	16588.4		74.3	9847.98	9898.81	1833.32	1842.97	8891.45	1918.01	2746.33		488.6	55778.6	55587.9	53893.2	53935.9	53933.6	54408.2	54989.8		491.3	10609.2	10538.2	10311.8	10321.3	10385.4
336.5	52406.5	52599.4	49854.3	50528.5	49854.3	51925	49854.5		340.25	8661.53	8685.74	5184.63	5184.63	8394.76	5204	5456.25		98758.4	99857.6	16452.8	96843.4	16452.9	19466.3	16453.4		74.25	9180.1	9360.17	1824.23	1833.88	8419.22	1919.76	2659.99		488.5	55667.8	55639.9	53876	53919.1	53916.7	54408.6	55023.6		491.25	10835	10538.4	10308.3	10317.8	10382.9
336.4	53184.8	52999.2	49872.6	50702	49872.6	52169.7	49872.8		340.2	7990.03	8169.58	5171.81	5171.81	7894.69	5193.35	5425.15		97494.9	98007.1	16318.1	95374.4	16318.1	18950.4	16318.5		74.2	8568.43	8754.61	1815.14	1824.8	7873.57	1922.76	2578.9		488.4	55172.3	55694.8	53858.8	53902.2	53899.9	54409.9	55059.3		491.2	10659.4	10538.6	10304.8	10314.4	10380.4
336.3	53981.3	53464.2	49890.9	50927	49890.9	52428	49891		340.15	7693.05	7721.42	5158.98	5158.98	7461.5	5182.93	5394.96		92059.1	92449.9	16183.4	90168.8	16183.4	18464.2	16183.6		74.15	7742.11	8106.43	1806.05	1815.71	7278.85	1927.13	2502.9		488.3	56021.5	55752.5	53841.7	53885.3	53883	54412.2	55096.9		491.15	10679.7	10539	10301.3	10310.9	10377.9
336.2	53672.9	54014.1	49909.2	51227.9	49909.2	52695.3	49909.3		340.1	7532.36	7333.72	5146.16	5146.16	7087.6	5172.74	5365.69		84607.9	84102.5	16048.7	82142	16048.7	18009	16048.8		74.1	6945.58	7439.91	1796.96	1806.62	6659.39	1933	2431.78		488.2	55691.1	55813.1	53824.5	53868.4	53866.2	54415.5	55136.3		491.1	10623.5	10539.4	10297.8	10307.5	10375.5
336.1	54272.9	54677.5	49927.5	51640.7	49927.5	52964.3	49927.6		340.05	7084.17	6999.27	5133.34	5133.34	6765.81	5162.82	5337.32		74401.2	74234.7	15913.9	72563.3	15913.9	17585.2	15914.1		74.05	6048.81	6777.65	1787.87	1797.53	6037.87	1940.53	2365.34		488.1	55673.6	55876.5	53807.3	53851.6	53849.3	54420	55177.5		491.05	10428.5	10540	10294.3	10304	10373
336	55425.3	55493.1	49945.8	52214.6	49945.8	53224.3	49945.9		340	6985.98	6711.43	5120.51	5120.51	6489.47	5153.17	5309.81		64319.5	64043.5	15779.2	62630.1	15779.2	17192.6	15779.3		74	5477.42	6139.34	1778.78	1788.44	5434.05	1949.87	2303.33		488	55608.9	55942.8	53790.1	53834.7	53832.5	54425.6	55220.2		491	10330	10540.7	10290.8	10300.5	10370.6
335.9	56504.2	56510.1	49964.1	53012.5	49964.1	53461.6	49964.1		339.95	6662.73	6464.16	5107.69	5107.69	6252.56	5143.83	5283.14		53876.5	54416.3	15644.5	53230.6	15644.5	16830.1	15644.6		73.95	4906.8	5540.89	1769.69	1779.35	4863.91	1961.19	2245.52		487.9	56347.9	56011.8	53772.9	53817.9	53815.7	54432.5	55264.5		490.95	10812.2	10541.5	10287.3	10297.1	10368.2
335.8	57650.3	57784.4	49982.4	54105.8	49982.4	53661	49982.4		339.9	6344.71	6252.1	5094.86	5094.87	6049.71	5134.82	5257.29		45170.4	45876.9	15509.8	44890.4	15509.8	16496.3	15509.8		73.9	4671.16	4994.01	1760.6	1770.26	4339.23	1974.67	2191.65		487.8	55934.6	56083.4	53755.7	53801	53798.8	54440.8	55310		490.9	10763.7	10542.4	10283.8	10293.6	10365.9
335.7	59957.8	59371	50000.7	55562.5	50000.7	53809.2	50000.7		339.85	6125.17	6070.5	5082.04	5082.04	5876.19	5126.16	5232.23		37758.8	38644.5	15375.1	37830.2	15375.1	16189.4	15375.1		73.85	4313.06	4506.25	1751.51	1761.17	3867.62	1990.52	2141.48		487.7	55590.2	56157.6	53738.6	53784.2	53782	54450.6	55356.5		490.85	10700.2	10543.4	10280.3	10290.1	10363.6
335.6	61591.5	61308.2	50019	57426.5	50019	53900.7	50019		339.8	5903.81	5915.22	5069.22	5069.22	5727.83	5117.89	5207.93		32117.1	32729.4	15240.4	32062.7	15240.4	15907	15240.4		73.8	4014.1	4081.33	1742.42	1752.08	3452.82	2008.94	2094.77		487.6	56180.6	56234.2	53721.4	53767.3	53765.2	54462	55403.9		490.8	10562.9	10544.6	10276.8	10286.7	10361.3
335.5	63161.6	63597	50037.3	59690.1	50037.3	53944.1	50037.3		339.75	5622.67	5782.61	5056.39	5056.39	5601.01	5110.02	5184.36		26945.1	28021.8	15105.7	27480.3	15105.7	15647.1	15105.7		73.75	3541.7	3719.7	1733.34	1742.99	3095.3	2030.14	2051.28		487.5	55941.6	56313	53704.2	53750.5	53748.4	54475.1	55451.6		490.75	10671.1	10545.9	10273.3	10283.2	10359
335.4	65738.5	66166.3	50055.6	62266.5	50055.6	53955.4	50055.6		339.7	5661.05	5669.51	5043.57	5043.57	5492.56	5102.6	5161.49		23948.6	24355.8	14970.9	23919.7	14970.9	15407.1	14970.9		73.7	3332.73	3419.21	1724.25	1733.9	2792.88	2054.38	2010.78		487.4	56280.1	56393.8	53687	53733.7	53731.6	54490.2	55499.4		490.7	10776	10547.3	10269.8	10279.8	10356.7
335.3	68513.8	68756.4	50073.9	64974	50073.9	53856.2	50073.9		339.65	5551.01	5573.21	5030.75	5030.75	5399.76	5095.66	5139.28		21783.3	21550.9	14836.2	21202.4	14836.2	15184.7	14836.2		73.65	3176.95	3175.84	1715.16	1724.81	2541.53	2081.9	1973.07		487.3	55936.9	56476.3	53669.8	53716.8	53714.8	54507.4	55546.8		490.65	10524.6	10548.9	10266.3	10276.3	10354.5
335.2	71174.7	71095	50092.2	67548	50092.2	53639.2	50092.2		339.6	5519.29	5491.33	5017.92	5017.92	5320.25	5089.22	5117.71		19953.1	19435	14701.5	19158.7	14701.5	14977.8	14701.5		73.6	3017.7	2984.38	1706.07	1715.72	2335.98	2112.96	1937.92		487.2	56345.1	56560.2	53652.7	53700	53698	54526.9	55593.3		490.6	10472.8	10550.7	10262.8	10272.8	10352.3
335.1	73018.5	72920.5	50110.5	69690.9	50110.5	53340.1	50110.5		339.55	5488.76	5421.84	5005.1	5005.1	5251.98	5083.32	5096.74		18631.3	17855.9	14566.8	17638.7	14566.8	14784	14566.8		73.55	2926.84	2839.06	1696.98	1706.63	2170.37	2147.85	1905.14		487.1	56803.1	56645.2	53635.5	53683.2	53681.2	54548.9	55638.3		490.55	10566.6	10552.5	10259.3	10269.4	10350.1
335	73874.7	74028.5	50128.8	71158.2	50128.8	52999	50128.8		339.5	5366.55	5363	4992.28	4992.28	5193.21	5078.01	5076.34		17585.7	16685.6	14432.1	16516.2	14432.1	14601.5	14432.1		73.5	3006.51	2733.96	1687.89	1697.55	2038.68	2186.85	1874.55		487	56376.3	56730.9	53618.3	53666.4	53664.4	54573.7	55681.3		490.5	10653.7	10554.6	10255.8	10265.9	10348
334.9	74290.6	74361.1	50147.1	71858.2	50147.1	52650	50147.1		339.45	5289.92	5313.31	4979.45	4979.45	5142.43	5073.31	5056.48		16374.5	15820.3	14297.4	15689.3	14297.4	14428.4	14297.4		73.45	2891.88	2663.44	1678.8	1688.46	1935.15	2230.27	1845.97		486.9	56670.2	56817.1	53601.1	53649.6	53647.6	54601.6	55721.6		490.45	10830.8	10556.8	10252.3	10262.5	10345.9
334.8	73528.8	74006.1	50165.4	71854.3	50165.4	52317.1	50165.4		339.4	5278.68	5271.51	4966.63	4966.63	5098.36	5069.27	5037.13		15511.8	15178.2	14162.7	15077.7	14162.7	14263.2	14162.7		73.4	2851.19	2622.35	1669.71	1679.37	1854.48	2278.4	1819.23		486.8	57293.8	56903.2	53583.9	53632.8	53630.8	54632.9	55758.5		490.4	10952.9	10559.2	10248.8	10259	10343.8
334.7	72884.9	72631.8	50183.7	70801.2	50183.7	52014.2	50183.7		339.35	5267.33	5236.49	4953.81	4953.81	5059.9	5065.93	5018.27		15227.9	14696.4	14027.9	14619.9	14027.9	14104.5	14027.9		73.35	2877.42	2606.16	1660.62	1670.28	1791.98	2331.57	1794.19		486.7	56233.2	56989.2	53566.7	53615.9	53614.1	54668.1	55791.3		490.35	10872.5	10561.8	10245.4	10255.5	10341.7
334.6	69746.5	70314.4	50202	68768.8	50202	51747.6	50202		339.3	5228.55	5207.35	4940.98	4940.98	5026.12	5063.34	4999.85		14529.7	14327.8	13893.2	14270	13893.2	13951	13893.2		73.3	2909.98	2611.05	1651.53	1661.2	1743.66	2390.08	1770.71		486.6	56719.6	57074.7	53549.6	53599.1	53597.3	54707.6	55819.3		490.3	10618.5	10564.5	10241.9	10252.1	10339.7
334.5	67973.2	67371.9	50220.3	66073.9	50220.3	51518.2	50220.3		339.25	5307	5183.3	4928.16	4928.16	4996.23	5061.52	4981.87		14181.7	14037.8	13758.5	13994.5	13758.5	13801.8	13758.5		73.25	2837.86	2633.85	1642.44	1652.11	1706.19	2454.24	1748.63		486.5	57402.6	57159.5	53532.4	53582.3	53580.5	54751.8	55841.9		490.25	10714.7	10567.5	10238.4	10248.6	10337.7
334.4	64318	64175.6	50238.5	63090.1	50238.5	51324.1	50238.5		339.2	5238.71	5163.7	4915.33	4915.34	4969.55	5060.54	4964.28		13828.7	13801.3	13623.8	13769.2	13623.8	13656	13623.8		73.2	2935.17	2672.06	1633.35	1643.04	1676.87	2524.36	1727.85		486.4	56561.1	57243.6	53515.2	53565.6	53563.8	54801.5	55858.4		490.2	10936.1	10570.6	10234.9	10245.2	10335.8
334.3	61226.1	61066.6	50256.8	60161.6	50256.8	51161.9	50256.8		339.15	5266.22	5148.01	4902.51	4902.51	4945.53	5060.43	4947.07		13933.9	13600.9	13489.1	13577.2	13489.1	13512.8	13489.1		73.15	2902.75	2723.71	1624.26	1633.97	1653.58	2600.71	1708.25		486.3	57436.7	57327.1	53498	53548.8	53547	54857.2	55868.2		490.15	10719.9	10573.9	10231.4	10241.7	10333.9
334.2	57722.8	58296.5	50275.1	57543.8	50275.1	51027.8	50275.1		339.1	5290	5135.76	4889.69	4889.69	4923.69	5061.24	4930.21		13363.5	13424.2	13354.4	13406.8	13354.4	13371.7	13354.4		73.1	2867.21	2787.3	1615.17	1624.92	1634.66	2683.52	1689.72		486.2	57730.3	57410.2	53480.8	53532	53530.3	54919.7	55870.8		490.1	10537.8	10577.4	10227.9	10238.2	10332
334.1	55797.7	56004.8	50293.4	55380.3	50293.4	50918	50293.4		339.05	5139.91	5126.59	4876.86	4876.87	4903.63	5063.02	4913.67		13103	13263	13219.7	13250.4	13219.7	13232.2	13219.7		73.05	2836.43	2861.68	1606.09	1615.89	1618.87	2773.01	1672.17		486.1	57718	57493.5	53463.7	53515.2	53513.5	54989.8	55865.9		490.05	10708.4	10581.2	10224.4	10234.8	10330.2
334	54005.3	54228.5	50311.7	53711.3	50311.7	50828.9	50311.7		339	5067.39	5120.19	4864.04	4864.04	4885.03	5065.8	4897.44		13045.2	13111.7	13084.9	13102.6	13084.9	13094	13084.9		73	2788.38	2946.01	1597	1606.91	1605.27	2869.32	1655.5		486	58569.3	57577.7	53446.5	53498.4	53496.8	55068.5	55853.4		490	10634.1	10585.1	10220.9	10231.3	10328.4
333.9	52302.4	52929.8	50330	52502.4	50330	50757.4	50330		338.95	5172.35	5116.31	4851.22	4851.22	4867.61	5069.64	4881.49										72.95	2948.07	3039.6	1587.91	1598	1593.19	2972.49	1639.63		485.9	57957.1	57663.7	53429.3	53481.7	53480.1	55156.8	55833		489.95	10486.6	10589.3	10217.4	10227.9	10326.6
333.8	52040	52029.5	50348.3	51677.1	50348.3	50700.7	50348.3		338.9	5225.94	5114.75	4838.39	4838.4	4851.14	5074.58	4865.81										72.9	2984.94	3141.9	1578.82	1589.22	1582.15	3082.51	1624.48		485.8	57384.5	57752.6	53412.1	53464.9	53463.3	55255.8	55804.9		489.9	10460	10593.7	10213.9	10224.4	10324.9
333.7	51734.5	51435.2	50366.6	51145.3	50366.6	50656.5	50366.6		338.85	5119.58	5115.35	4825.57	4825.58	4835.44	5080.67	4850.36										72.85	3149.19	3252.41	1569.73	1580.62	1571.8	3199.19	1609.99		485.7	57389.9	57846	53394.9	53448.1	53446.6	55366.8	55769.2		489.85	10776.1	10598.3	10210.4	10221	10323.2
333.6	51221.3	51060.4	50384.9	50822.4	50384.9	50622.9	50384.9		338.8	5261.95	5117.97	4812.75	4812.76	4820.36	5087.93	4835.15										72.8	3263.89	3370.62	1560.64	1572.32	1561.91	3322.21	1596.09		485.6	57575.3	57945.5	53377.8	53431.4	53429.9	55491.1	55726.3		489.8	10733.1	10603.2	10206.9	10217.5	10321.6
333.5	50910.4	50833.8	50403.2	50639	50403.2	50598.1	50403.2		338.75	5298.06	5122.51	4799.92	4799.94	4805.77	5096.42	4820.14										72.75	3329.29	3495.97	1551.55	1564.49	1552.32	3451.08	1582.72		485.5	58005.1	58052.9	53360.6	53414.6	53413.2	55630.1	55676.7		489.75	10523	10608.4	10203.4	10214	10320
333.4	50351.8	50702.6	50421.5	50543.5	50421.5	50580.6	50421.5		338.7	5144.75	5128.9	4787.1	4787.12	4791.57	5106.17	4805.33										72.7	3376.18	3627.81	1542.46	1557.36	1542.92	3585.07	1569.83		485.4	58081.3	58170.5	53343.4	53397.9	53396.5	55785.4	55620.8		489.7	10309.9	10613.8	10199.9	10210.6	10318.5
333.3	50637.1	50629.9	50439.8	50500.4	50439.8	50569.4	50439.8		338.65	5270.06	5137.07	4774.27	4774.31	4777.68	5117.2	4790.69										72.65	3466.17	3765.43	1533.37	1551.3	1533.64	3723.23	1557.38		485.3	58641.8	58300.2	53326.2	53381.2	53379.8	55958.5	55559.4		489.65	10471.1	10619.4	10196.4	10207.1	10317
333.2	51085.5	50592.2	50458.1	50487	50458.1	50563.3	50458.1		338.6	5257.39	5146.96	4761.45	4761.5	4764.03	5129.55	4776.22										72.6	3712.58	3908.01	1524.28	1546.81	1524.44	3864.3	1545.3		485.2	57935.7	58444.5	53309	53364.4	53363.2	56151	55493		489.6	10352	10625.3	10192.9	10203.7	10315.5
333.1	49895.7	50574.7	50476.4	50489.6	50476.4	50561.5	50476.4		338.55	5378.24	5158.54	4748.63	4748.7	4750.58	5143.24	4761.9										72.55	3860.66	4054.67	1515.19	1544.62	1515.28	4006.78	1533.57		485.1	58556.3	58605.8	53291.8	53347.7	53346.5	56364.7	55422.4		489.55	10612.4	10631.5	10189.4	10200.2	10314.2
333	51034.4	50569.2	50494.7	50500.5	50494.7	50563.3	50494.7		338.5	5307.27	5171.77	4735.8	4735.91	4737.27	5158.28	4747.72										72.5	3943.22	4204.54	1506.1	1545.72	1506.16	4148.82	1522.15		485	59285.1	58786.2	53274.7	53331	53329.8	56601.1	55348.3		489.5	10622	10638	10185.9	10196.8	10312.8
									338.45	5218.76	5186.62	4722.98	4723.12	4724.08	5174.69	4733.67										72.45	4091.49	4356.81	1497.01	1551.48	1497.04	4288.32	1511.01		484.9	59874.2	58988.3	53257.5	53314.2	53313.1	56861.9	55271.4		489.45	10598.7	10644.8	10182.4	10193.3	10311.6
									338.4	5390.12	5203.05	4710.16	4710.35	4710.97	5192.46	4719.73										72.4	4147.71	4510.87	1487.92	1563.7	1487.94	4422.89	1500.11		484.8	58983	59214.1	53240.3	53297.5	53296.5	57148.6	55192.3		489.4	10630.9	10651.8	10178.9	10189.8	10310.4
									338.35	5495.89	5221.03	4697.33	4697.6	4697.94	5211.58	4705.9										72.35	4155.53	4666.45	1478.84	1584.76	1478.84	4549.92	1489.43		484.7	60258.5	59465.6	53223.1	53280.8	53279.8	57462.6	55111.7		489.35	10869.9	10659.2	10175.4	10186.4	10309.2
									338.3	5295.28	5240.52	4684.51	4684.88	4684.96	5232.04	4692.17										72.3	4259.92	4823.82	1469.75	1617.7	1469.75	4666.66	1478.94		484.6	60155.9	59744.6	53205.9	53264.1	53263.2	57805	55030.1		489.3	10844.5	10666.9	10172	10182.9	10308.1
									338.25	5429.98	5261.48	4671.69	4672.19	4672.02	5253.8	4678.53										72.25	4707.51	4983.94	1460.66	1666.3	1460.66	4770.32	1468.63		484.5	60675.2	60052.6	53188.8	53247.4	53246.6	58176.9	54947.9		489.25	10598.8	10674.8	10168.5	10179.5	10307.1
									338.2	5350.89	5283.87	4658.86	4659.55	4659.1	5276.83	4664.97										72.2	5004.38	5148.74	1451.57	1735.21	1451.57	4858.19	1458.47		484.4	61253.5	60390.2	53171.6	53230.8	53229.9	58578.4	54865.8		489.2	10814	10683.1	10165	10176	10306.1
									338.15	5323.07	5307.62	4646.04	4646.98	4646.21	5301.07	4651.48										72.15	5195.18	5321.2	1442.48	1829.94	1442.48	4927.77	1448.44		484.3	61106.7	60757.9	53154.4	53214.1	53213.3	59009.7	54784		489.15	10743.3	10691.8	10161.5	10172.6	10305.2
									338.1	5393.36	5332.67	4633.22	4634.48	4633.34	5326.44	4638.06										72.1	5428.17	5505.62	1433.39	1956.84	1433.39	4977.01	1438.54		484.2	61817.1	61154.9	53137.2	53197.4	53196.7	59469.4	54702.9		489.1	10663.3	10700.8	10158	10169.1	10304.4
									338.05	5431.08	5358.96	4620.39	4622.09	4620.48	5352.87	4624.7										72.05	5548.51	5707.67	1424.3	2122.99	1424.3	5004.55	1428.74		484.1	61499.8	61579.7	53120	53180.7	53180.1	59956.1	54622.9		489.05	10783.5	10710.1	10154.5	10165.7	10303.7
									338	5284.21	5386.4	4607.57	4609.84	4607.63	5380.24	4611.39										72	5989.37	5932.42	1415.21	2335.94	1415.21	5007.87	1419.03		484	61878.7	62029.2	53102.8	53164.1	53163.5	60466.2	54544		489	10999.5	10719.7	10151	10162.2	10303
									337.95	5293.41	5414.9	4594.74	4597.76	4594.79	5408.45	4598.14										71.95	6407.56	6188.75	1406.12	2603.37	1406.12	4988.22	1409.4		483.9	62327.6	62498.7	53085.7	53147.4	53146.9	60994.7	54466.6		488.95	10822.6	10729.8	10147.5	10158.8	10302.4
									337.9	5377.06	5444.38	4581.92	4585.92	4581.95	5437.35	4584.93										71.9	6666.47	6483.7	1397.03	2932.52	1397.03	4945.39	1399.85		483.8	62744.8	62981.2	53068.5	53130.8	53130.4	61534.7	54390.8		488.9	10900.7	10740.1	10144	10155.3	10301.9
									337.85	5576.72	5474.74	4569.1	4574.37	4569.12	5466.78	4571.76										71.85	6919.69	6824.33	1387.94	3329.53	1387.94	4880.33	1390.35		483.7	63125.1	63467.4	53051.3	53114.1	53113.8	62076.6	54316.7		488.85	11009.3	10750.9	10140.5	10151.8	10301.5
									337.8	5526.79	5505.87	4556.27	4563.2	4556.29	5496.58	4558.63										71.8	7434.65	7216.46	1378.85	3798.61	1378.85	4794.64	1380.92		483.6	64068.7	63945.5	53034.1	53097.5	53097.2	62608.7	54244.4		488.8	10924.7	10762	10137	10148.4	10301.2
									337.75	5509.59	5537.7	4543.45	4552.5	4543.46	5526.55	4545.53										71.75	7963.35	7663.53	1369.76	4341.12	1369.76	4690.41	1371.53		483.5	63722.8	64400.9	53016.9	53080.9	53080.7	63116.1	54174		488.75	10903.2	10773.5	10133.5	10144.9	10300.9
									337.7	5557.45	5570.12	4530.63	4542.41	4530.63	5556.49	4532.46										71.7	8544.4	8165.66	1360.67	4954.72	1360.67	4570.11	1362.18		483.4	63861.5	64816.6	52999.8	53064.3	53064.2	63581.9	54105.5		488.7	11046	10785.3	10130	10141.5	10300.8
									337.65	5573.63	5603.06	4517.8	4533.09	4517.81	5586.16	4519.42										71.65	8788.48	8718.61	1351.59	5632.48	1351.59	4436.43	1352.86		483.3	64083.6	65174.2	52982.6	53047.7	53047.7	63987.7	54039		488.65	11154.6	10797.6	10126.5	10138	10300.7
									337.6	5556.17	5636.48	4504.98	4524.71	4504.98	5615.32	4506.4										71.6	9343.4	9313.09	1342.5	6362.32	1342.5	4292.18	1343.58		483.2	64804.1	65455.2	52965.4	53031.1	53031.1	64314.8	53974.4		488.6	10951.5	10810.2	10123	10134.6	10300.8
									337.55	5750.79	5670.36	4492.16	4517.53	4492.16	5643.73	4493.41										71.55	9724.41	9934.35	1333.41	7126.74	1333.41	4140.1	1334.33		483.1	65636.5	65642.9	52948.2	53014.4	53014.6	64546.6	53911.8		488.55	11019.7	10823.2	10119.5	10131.1	10301
									337.5	5734.96	5704.7	4479.33	4511.83	4479.33	5671.1	4480.43										71.5	10520.6	10562.3	1324.32	7903.05	1324.32	3982.82	1325.1		483	65332	65723.9	52931	52997.9	52998.1	64669.8	53851.2		488.5	10951.5	10836.6	10116	10127.7	10301.3
									337.45	5622.81	5739.59	4466.51	4507.96	4466.51	5697.18	4467.47										71.45	11207.9	11172.3	1315.23	8664.14	1315.23	3822.76	1315.89		482.9	65223.1	65690.3	52913.8	52981.3	52981.6	64676.4	53792.4		488.45	10881.6	10850.4	10112.5	10124.2	10301.7
									337.4	5754.83	5775.17	4453.68	4506.34	4453.69	5721.67	4454.53										71.4	11570.5	11736.3	1306.14	9379.82	1306.14	3662.06	1306.7		482.8	65335.2	65540.7	52896.7	52964.7	52965.2	64565.2	53735.6		488.4	10832.1	10864.7	10109	10120.8	10302.2
									337.35	5870.12	5811.66	4440.86	4507.49	4440.86	5744.29	4441.6										71.35	12143.8	12224.7	1297.05	10018.7	1297.05	3502.58	1297.52		482.7	65925.2	65280.5	52879.5	52948.2	52948.7	64341.5	53680.6		488.35	10952.4	10879.3	10105.5	10117.3	10302.8
									337.3	5752.89	5849.4	4428.04	4512.02	4428.04	5764.76	4428.69										71.3	12802.8	12608.7	1287.96	10550.4	1287.96	3345.88	1288.36		482.6	65072.6	64920.8	52862.3	52931.6	52932.2	64016.5	53627.4		488.3	11122.9	10894.3	10102	10113.9	10303.6
									337.25	5755.01	5888.83	4415.21	4520.67	4415.21	5782.81	4415.78										71.25	12708.4	12862.8	1278.87	10948.1	1278.87	3193.22	1279.2		482.5	64014.4	64477.2	52845.1	52915.1	52915.8	63605.8	53575.9		488.25	11022.7	10909.7	10098.5	10110.4	10304.5
									337.2	5819.6	5930.58	4402.39	4534.3	4402.39	5798.17	4402.88										71.2	13035	12966.7	1269.78	11190.6	1269.78	3045.59	1270.06		482.4	64711.4	63967.8	52827.9	52898.5	52899.4	63127.5	53526.2		488.2	10890.5	10925.5	10095	10107	10305.6
									337.15	5998.35	5975.42	4389.57	4553.96	4389.57	5810.59	4390										71.15	13148.5	12907.8	1260.69	11264.5	1260.69	2903.75	1260.93		482.3	63931.7	63411.1	52810.8	52882	52883	62600.4	53478		488.15	10864.4	10941.7	10091.6	10103.5	10306.8
									337.1	5990.82	6024.36	4376.74	4580.88	4376.74	5819.84	4377.12										71.1	12905.5	12682.1	1251.6	11165.3	1251.6	2768.2	1251.8		482.2	64325.9	62824.9	52793.6	52865.5	52866.6	62042.1	53431.5		488.1	10856	10958.2	10088.1	10100.1	10308.2
									337.05	6047.72	6078.63	4363.92	4616.51	4363.92	5825.71	4364.25										71.05	12317.7	12294.7	1242.51	10897.7	1242.51	2639.3	1242.68		482.1	63075.5	62224.6	52776.4	52849	52850.2	61468.1	53386.5		488.05	10875.8	10975.2	10084.6	10096.6	10309.8
									337	6101.83	6139.76	4351.1	4662.53	4351.1	5828.04	4351.38										71	11826.7	11759.5	1233.42	10475.6	1233.42	2517.22	1233.56		482	61926	61623.2	52759.2	52832.5	52833.8	60891.6	53342.9		488	10970.5	10992.6	10081.1	10093.2	10311.5
									336.95	6166.06	6209.63	4338.27	4720.96	4338.27	5826.7	4338.52										70.95	10668.5	11098	1224.34	9920.24	1224.34	2402.02	1224.45		481.9	61360.1	61031.2	52742	52816	52817.4	60323.1	53300.8		487.95	10929.4	11010.3	10077.6	10089.7	10313.4
									336.9	6268.63	6290.5	4325.45	4794.12	4325.45	5821.62	4325.66										70.9	9915.98	10337.3	1215.25	9258.82	1215.25	2293.64	1215.34		481.8	60532.6	60456.5	52724.8	52799.5	52801.1	59770.5	53259.9		487.9	11021.9	11028.4	10074.1	10086.3	10315.5
									336.85	6451.69	6384.77	4312.62	4884.74	4312.62	5812.48	4312.81										70.85	8746.9	9507.68	1206.16	8521.8	1206.16	2191.95	1206.24		481.7	59973.7	59904.9	52707.7	52783	52784.7	59239.8	53220.4		487.85	10933.9	11046.8	10070.6	10082.8	10317.8
									336.8	6742.47	6495.61	4299.8	4995.96	4299.8	5799.29	4299.96										70.8	7808.15	8640.35	1197.07	7740.59	1197.07	2096.76	1197.13		481.6	59481.3	59380	52690.5	52766.6	52768.4	58734.4	53182		487.8	10736.6	11065.6	10067.1	10079.4	10320.3
									336.75	6749.49	6626.96	4286.98	5131.46	4286.98	5782.33	4287.12										70.75	7033.41	7765.22	1187.98	6945.33	1187.98	2007.82	1188.03		481.5	58873.2	58884.3	52673.3	52750.1	52752.1	58257.1	53144.8		487.75	10819	11084.7	10063.6	10075.9	10323
									336.7	6825.92	6782.95	4274.15	5295.49	4274.15	5761.49	4274.27										70.7	5839.82	6909	1178.89	6162.98	1178.89	1924.87	1178.93		481.4	57865.3	58419.1	52656.1	52733.7	52735.8	57809.2	53108.8		487.7	11180.1	11104.1	10060.1	10072.5	10326
									336.65	6941.76	6968.56	4261.33	5492.95	4261.33	5736.83	4261.43										70.65	4761.28	6093.9	1169.8	5416.07	1169.8	1847.6	1169.84		481.3	57642.4	57984.7	52638.9	52717.2	52719.5	57391.1	53073.7		487.65	11377.6	11123.9	10056.6	10069	10329.2
									336.6	7235	7189.54	4248.51	5729.46	4248.51	5708.49	4248.6										70.6	4112.78	5336.91	1160.71	4721.88	1160.71	1775.7	1160.74		481.2	57402.9	57581	52621.8	52700.8	52703.2	57002.6	53039.6		487.6	11170.7	11143.9	10053.1	10065.6	10332.8
									336.55	7520.17	7452.5	4235.68	6011.5	4235.68	5676.61	4235.76										70.55	3551.21	4649.58	1151.62	4092.3	1151.62	1708.88	1151.65		481.1	56861.3	57207	52604.6	52684.4	52687	56642.9	53006.4		487.55	10977.1	11164.2	10049.6	10062.1	10336.5
									336.5	7650.84	7764.98	4222.86	6346.41	4222.86	5641.37	4222.93										70.5	3024.45	4038.33	1142.53	3534.04	1142.53	1646.8	1142.55		481	56414.4	56861.7	52587.4	52668	52670.8	56311	52974.1		487.5	10906.5	11184.7	10046.1	10058.7	10340.6
									336.45	8068	8135.55	4210.04	6742.55	4210.04	5602.98	4210.09										70.45	2622.1	3505.06	1133.44	3049.31	1133.44	1589.17	1133.46		480.9	55714.9	56543.7	52570.2	52651.6	52654.6	56005.5	52942.7		487.45	11062.1	11205.4	10042.6	10055.2	10345
									336.4	8345.9	8573.77	4197.21	7209.25	4197.21	5561.68	4197.26										70.4	2530.24	3047.94	1124.35	2636.59	1124.35	1535.69	1124.37		480.8	56039.8	56251.6	52553	52635.3	52638.3	55725.1	52911.9		487.4	11211.9	11226.4	10039.1	10051.8	10349.7
									336.35	8852.2	9090.25	4184.39	7756.88	4184.39	5517.71	4184.43										70.35	2202.32	2662.38	1115.26	2291.58	1115.26	1486.06	1115.28		480.7	55565.2	55983.7	52535.8	52618.9	52622.2	55468.2	52882		487.35	11094.3	11247.5	10035.6	10048.4	10354.8
									336.3	9592.67	9696.45	4171.57	8396.63	4171.57	5471.35	4171.6										70.3	1875.2	2341.9	1106.17	2008.07	1106.17	1440	1106.18		480.6	55439	55738.2	52518.7	52602.6	52606	55233	52852.7		487.3	11070.7	11268.8	10032.1	10044.9	10360.3
									336.25	10130.2	10404.4	4158.74	9140.28	4158.74	5422.87	4158.77										70.25	1681.93	2078.95	1097.09	1778.78	1097.09	1397.25	1097.09		480.5	55495.2	55513.5	52501.5	52586.2	52589.8	55017.9	52824		487.25	11269.3	11290.2	10028.6	10041.5	10366.1
									336.2	11075.7	11226.2	4145.92	9999.56	4145.92	5372.55	4145.94										70.2	1527.41	1865.6	1088	1596.03	1088	1357.56	1088		480.4	54933.1	55307.9	52484.3	52569.9	52573.7	54821.2	52796		487.2	11321.4	11311.7	10025.1	10038	10372.4
									336.15	12055.1	12172.8	4133.09	10985.2	4133.09	5320.68	4133.12										70.15	1385.73	1694.05	1078.91	1452.27	1078.91	1320.68	1078.91		480.3	54780.6	55119.8	52467.1	52553.6	52557.6	54641.5	52768.5		487.15	11305	11333.3	10021.6	10034.6	10379.2
									336.1	13234.1	13252.4	4120.27	12105.1	4120.27	5267.53	4120.29										70.1	1340.11	1557.01	1069.82	1340.43	1069.82	1286.4	1069.82		480.2	55035	54947.6	52449.9	52537.3	52541.5	54477.1	52741.5		487.1	11456.5	11354.9	10018.2	10031.1	10386.5
									336.05	14466.7	14468.2	4107.45	13362.3	4107.45	5213.39	4107.46										70.05	1293.88	1447.96	1060.73	1254.19	1060.73	1254.49	1060.73		480.1	54328.2	54789.8	52432.8	52521	52525.4	54326.6	52715		487.05	11530.8	11376.6	10014.7	10027.7	10394.2
									336	15886.9	15814.7	4094.62	14750.8	4094.62	5158.51	4094.64										70	1261.22	1361.22	1051.64	1188.08	1051.64	1224.78	1051.64		480	54030.6	54644.9	52415.6	52504.8	52509.4	54188.5	52689		487	11465.5	11398.2	10011.2	10024.2	10402.6
									335.95	17293	17273.2	4081.8	16251.8	4081.8	5103.16	4081.81										69.95	1085.1	1291.98	1042.55	1137.48	1042.55	1197.06	1042.55		479.9	54081.9	54511.8	52398.4	52488.5	52493.3	54061.7	52663.4		486.95	11420	11419.9	10007.7	10020.8	10411.5
									335.9	18640.8	18806.4	4068.98	17827.8	4068.98	5047.56	4068.99										69.9	1061.88	1236.33	1033.46	1098.62	1033.46	1171.17	1033.46		479.8	54173.5	54389.1	52381.2	52472.3	52477.3	53944.9	52638.3		486.9	11183.6	11441.5	10004.2	10017.4	10421.1
									335.85	20329.2	20354.3	4056.15	19418.5	4056.15	4991.95	4056.16										69.85	1020.81	1191.08	1024.37	1068.5	1024.37	1146.95	1024.37		479.7	53893.3	54275.8	52364	52456	52461.3	53837.1	52613.5		486.85	11018.8	11463.1	10000.7	10013.9	10431.4
									335.8	21853.8	21831.6	4043.33	20938.4	4043.33	4936.53	4043.34										69.8	921.809	1153.74	1015.28	1044.78	1015.28	1124.25	1015.28		479.6	54314.1	54170.9	52346.8	52439.8	52445.4	53737.2	52589		486.8	11075.6	11484.7	9997.19	10010.5	10442.4
									335.75	23310.4	23131.5	4030.51	22280.5	4030.51	4881.5	4030.51										69.75	905.856	1122.39	1006.19	1025.64	1006.19	1102.94	1006.19		479.5	54407.5	54073.5	52329.7	52423.6	52429.4	53644.5	52564.9		486.75	11361.9	11506.2	9993.69	10007	10454.2
									335.7	24265.6	24137	4017.68	23327.6	4017.68	4827.02	4017.69										69.7	923.97	1095.54	997.104	1009.76	997.104	1082.88	997.104		479.4	54189.8	53982.8	52312.5	52407.5	52413.5	53558.2	52541.1		486.7	11599.7	11527.7	9990.2	10003.6	10466.9
									335.65	24801.5	24741.2	4004.86	23972.8	4004.86	4773.25	4004.86										69.65	940.229	1072.1	988.014	996.144	988.014	1063.97	988.015		479.3	53843.8	53898	52295.3	52391.3	52397.6	53477.4	52517.6		486.65	11556.2	11549.1	9986.7	10000.1	10480.4
									335.6	25018.9	24870.4	3992.03	24142.1	3992.03	4720.32	3992.04										69.6	905.295	1051.25	978.925	984.078	978.925	1046.09	978.925		479.2	53295.6	53818.6	52278.1	52375.2	52381.7	53401.7	52494.4		486.6	11646.3	11570.5	9983.21	9996.7	10494.9
									335.55	24607.3	24503.3	3979.21	23814.2	3979.21	4668.36	3979.21										69.55	797.639	1032.38	969.836	973.059	969.836	1029.16	969.836		479.1	52542.7	53744	52260.9	52359	52365.9	53330.5	52471.4		486.55	11449	11592	9979.71	9993.26	10510.5
									335.5	23642.7	23676.9	3966.39	23025.8	3966.39	4617.45	3966.39										69.5	783.073	1015.05	960.746	962.736	960.746	1013.06	960.747		479	53224.3	53673.7	52243.8	52342.9	52350	53263.3	52448.7		486.5	11438.9	11613.5	9976.22	9989.82	10527.1
									335.45	22360.6	22476.2	3953.56	21862	3953.56	4567.69	3953.57										69.45	867.614	998.948	951.657	952.87	951.657	997.735	951.657		478.9	52857.6	53607.2	52226.6	52326.8	52334.2	53199.7	52426.2		486.45	11654.8	11635	9972.72	9986.38	10544.9
									335.4	21076.2	21013.4	3940.74	20434.9	3940.74	4519.15	3940.74										69.4	800.36	983.825	942.568	943.297	942.568	983.096	942.568		478.8	52907.1	53544.2	52209.4	52310.8	52318.5	53139.3	52403.9		486.4	11742.5	11656.8	9969.23	9982.94	10564
									335.35	19394.9	19404.5	3927.92	18860.5	3927.92	4471.87	3927.92										69.35	833.16	969.508	933.479	933.911	933.479	969.076	933.479		478.7	53309.7	53484.4	52192.2	52294.7	52302.7	53081.9	52381.8		486.35	11691.3	11678.7	9965.73	9979.5	10584.3
									335.3	17727.1	17751.6	3915.09	17240.7	3915.09	4425.9	3915.09										69.3	835.187	955.866	924.389	924.643	924.389	955.612	924.389		478.6	52761	53427.5	52175	52278.7	52287	53027.1	52359.9		486.3	11600.7	11701	9962.24	9976.06	10606.1
									335.25	15971.4	16133.4	3902.27	15654.4	3902.27	4381.28	3902.27										69.25	816.793	942.795	915.3	915.447	915.3	942.648	915.3		478.5	52726.8	53373.2	52157.9	52262.6	52271.3	52974.6	52338.2		486.25	11732	11723.5	9958.74	9972.62	10629.4
									335.2	14152.2	14603.9	3889.45	14155.3	3889.45	4338	3889.45										69.2	818.034	930.215	906.211	906.294	906.211	930.131	906.211		478.4	53036	53321.2	52140.7	52246.6	52255.7	52924.3	52316.6		486.2	11736.9	11746.6	9955.25	9969.19	10654.3
									335.15	12646.2	13194.8	3876.62	12775.3	3876.62	4296.1	3876.62										69.15	772.055	918.061	897.121	897.169	897.121	918.014	897.121		478.3	52821.6	53271.5	52123.5	52230.7	52240	52876.1	52295.2		486.15	11923.2	11770.3	9951.75	9965.75	10680.8
									335.1	11387.8	11921.2	3863.8	11529.4	3863.8	4255.55	3863.8										69.1	698.679	906.281	888.032	888.058	888.032	906.255	888.032		478.2	52709.6	53223.8	52106.3	52214.7	52224.4	52829.6	52274		486.1	11803.9	11794.6	9948.25	9962.31	10709.1
									335.05	10025	10786	3850.97	10420.6	3850.97	4216.36	3850.98										69.05	710.764	894.828	878.943	878.957	878.943	894.813	878.943		478.1	52904.1	53178	52089.1	52198.8	52208.9	52784.8	52252.9		486.05	11918.3	11819.7	9944.76	9958.87	10739.3
									335	9059.71	9784.76	3838.15	9444.41	3838.15	4178.5	3838.15										69	711.738	883.664	869.854	869.861	869.854	883.656	869.854		478	52169.7	53133.9	52071.9	52182.8	52193.3	52741.6	52231.9		486	11784.9	11845.8	9941.26	9955.44	10771.5
									334.95	8472.04	8908.43	3825.33	8591.81	3825.33	4141.95	3825.33										68.95	769.454	872.755	860.764	860.768	860.764	872.751	860.764		477.9	51979.8	53091.4	52054.8	52166.9	52177.8	52699.8	52211.1		485.95	11814.7	11872.9	9937.77	9952	10805.7
									334.9	7680.33	8145.92	3812.5	7851.72	3812.5	4106.7	3812.5										68.9	801.187	862.071	851.675	851.677	851.675	862.069	851.675		477.8	52765	53050.4	52037.6	52151.1	52162.4	52659.3	52190.4		485.9	12009.8	11901.2	9934.27	9948.56	10842.1
									334.85	7231.19	7485.34	3799.68	7212.33	3799.68	4072.69	3799.68										68.85	800.574	851.587	842.586	842.587	842.586	851.586	842.586		477.7	52853.8	53010.8	52020.4	52135.2	52146.9	52620	52169.8		485.85	12210.8	11930.9	9930.78	9945.13	10880.8
									334.8	6788.52	6915.01	3786.86	6661.97	3786.86	4039.91	3786.86										68.8	704.775	841.279	833.496	833.497	833.496	841.278	833.496		477.6	51888.8	52972.6	52003.2	52119.4	52131.6	52581.9	52149.3		485.8	12280.4	11962.1	9927.28	9941.69	10921.8
									334.75	6417.58	6423.9	3774.03	6189.63	3774.03	4008.3	3774.03										68.75	677.644	831.125	824.407	824.407	824.407	831.125	824.407		477.5	52697.2	52935.5	51986	52103.6	52116.2	52544.8	52129		485.75	12087	11995	9923.79	9938.25	10965.3
									334.7	6030.74	6001.87	3761.21	5785.25	3761.21	3977.83	3761.21										68.7	728.798	821.109	815.318	815.318	815.318	821.109	815.318		477.4	52000.1	52899.6	51968.9	52087.8	52100.9	52508.8	52108.7		485.7	11934.2	12029.7	9920.29	9934.82	11011.4
									334.65	5534.93	5639.81	3748.39	5439.74	3748.39	3948.45	3748.39										68.65	709.39	811.213	806.229	806.229	806.229	811.213	806.229		477.3	53168.6	52864.8	51951.7	52072.1	52085.6	52473.6	52088.5		485.65	12135.9	12066.3	9916.8	9931.39	11060.1
									334.6	5081.09	5329.6	3735.56	5145.03	3735.56	3920.13	3735.56										68.6	696.852	801.423	797.139	797.139	797.139	801.423	797.139		477.2	52682.7	52831.1	51934.5	52056.4	52070.4	52439.3	52068.5		485.6	12232.1	12105.1	9913.3	9927.95	11111.6
									334.55	4982.84	5064.08	3722.74	4894.01	3722.74	3892.81	3722.74										68.55	728.358	791.726	788.05	788.05	788.05	791.726	788.05		477.1	52379.5	52798.3	51917.3	52040.7	52055.2	52405.9	52048.5		485.55	12059.2	12146.1	9909.81	9924.52	11166
									334.5	4852.46	4836.99	3709.91	4680.45	3709.91	3866.45	3709.92										68.5	652.007	782.111	778.961	778.961	778.961	782.111	778.961		477	52457	52766.4	51900.1	52025	52040.1	52373.2	52028.6		485.5	12305.2	12189.5	9906.31	9921.08	11223.2
									334.45	4537.14	4642.84	3697.09	4498.93	3697.09	3841.01	3697.09										68.45	637.682	772.567	769.871	769.871	769.871	772.567	769.871		476.9	52473	52735.4	51882.9	52009.3	52024.9	52341.2	52008.8		485.45	12417.4	12235.3	9902.82	9917.65	11283.4
									334.4	4228.4	4476.89	3684.27	4344.72	3684.27	3816.43	3684.27										68.4	679.218	763.084	760.782	760.782	760.782	763.084	760.782		476.8	52340.6	52705.2	51865.8	51993.7	52009.9	52309.9	51989		485.4	12545.4	12283.9	9899.32	9914.22	11346.7
									334.35	4218.69	4334.99	3671.44	4213.75	3671.44	3792.68	3671.44										68.35	680.859	753.657	751.693	751.693	751.693	753.657	751.693		476.7	52154	52675.9	51848.6	51978.2	51994.9	52279.2	51969.4		485.35	12411.2	12335.1	9895.83	9910.79	11413
									334.3	4172.47	4213.58	3658.62	4102.49	3658.62	3769.71	3658.62										68.3	727.304	744.276	742.604	742.604	742.604	744.276	742.604		476.6	52535.6	52647.2	51831.4	51962.6	51979.9	52249.1	51949.8		485.3	12576.3	12389.2	9892.33	9907.36	11482.6
									334.25	4012.2	4109.59	3645.8	4007.91	3645.8	3747.48	3645.8										68.25	648.086	734.936	733.514	733.514	733.514	734.936	733.514		476.5	51913.8	52619.3	51814.2	51947.1	51965	52219.6	51930.3		485.25	12565.3	12446.2	9888.84	9903.92	11555.2
									334.2	3868.02	4020.37	3632.97	3927.4	3632.97	3725.94	3632.97										68.2	668.974	725.632	724.425	724.425	724.425	725.632	724.425		476.4	52233.3	52592.1	51797	51931.6	51950.2	52190.6	51910.8		485.2	12597.2	12506	9885.34	9900.49	11630.9
									334.15	3792.34	3943.62	3620.15	3858.71	3620.15	3705.06	3620.15										68.15	698.653	716.359	715.336	715.336	715.336	716.359	715.336		476.3	52243.8	52565.5	51779.9	51916.1	51935.3	52162.1	51891.4		485.15	12548.3	12568.9	9881.85	9897.06	11709.8
									334.1	3742.69	3877.41	3607.33	3799.95	3607.33	3684.79	3607.33										68.1	688.195	707.112	706.246	706.246	706.246	707.112	706.246		476.2	51689.7	52539.5	51762.7	51900.7	51920.6	52134.1	51872.1		485.1	12699.5	12634.5	9878.35	9893.63	11791.6
									334.05	3769.4	3820.07	3594.5	3749.47	3594.5	3665.1	3594.5										68.05	709.924	697.889	697.157	697.157	697.157	697.889	697.157		476.1	52106.1	52514.1	51745.5	51885.3	51905.9	52106.6	51852.9		485.05	12940.3	12703.1	9874.85	9890.2	11876.4
									334	3639.37	3770.17	3581.68	3705.9	3581.68	3645.94	3581.68										68	686.595	688.685	688.068	688.068	688.068	688.685	688.068		476	52319.7	52489.3	51728.3	51869.9	51891.3	52079.4	51833.7		485	12980.7	12774.3	9871.36	9886.77	11963.9
									333.95	3691.83	3726.5	3568.86	3668.06	3568.86	3627.3	3568.86																			475.9	52027.7	52465.1	51711.1	51854.6	51876.7	52052.7	51814.5		484.95	13024.2	12848.1	9867.86	9883.35	12054
									333.9	3635.78	3688.05	3556.03	3634.96	3556.03	3609.12	3556.03																			475.8	52721.2	52441.4	51693.9	51839.3	51862.2	52026.3	51795.4		484.9	12903.3	12924.4	9864.37	9879.92	12146.4
									333.85	3498.64	3653.93	3543.21	3605.76	3543.21	3591.38	3543.21																			475.7	52075.1	52418.2	51676.8	51824.1	51847.7	52000.3	51776.4		484.85	13200.9	13002.6	9860.88	9876.49	12240.8
									333.8	3592.74	3623.43	3530.38	3579.77	3530.38	3574.05	3530.38																			475.6	52367.1	52395.5	51659.6	51808.9	51833.3	51974.7	51757.4		484.8	13168.9	13082.6	9857.38	9873.06	12336.9
									333.75	3610.03	3595.93	3517.56	3556.39	3517.56	3557.1	3517.56																			475.5	51518.2	52373.3	51642.4	51793.7	51819	51949.3	51738.4		484.75	12968.6	13163.8	9853.89	9869.64	12434.1
									333.7	3565.04	3570.91	3504.74	3535.15	3504.74	3540.5	3504.74																			475.4	51733.4	52351.5	51625.2	51778.6	51804.8	51924.3	51719.5		484.7	13260.8	13245.8	9850.39	9866.21	12531.9
									333.65	3566.31	3547.95	3491.91	3515.63	3491.91	3524.23	3491.91																			475.3	52112.1	52330.2	51608	51763.5	51790.6	51899.6	51700.7		484.65	13302.2	13327.9	9846.89	9862.78	12629.7
									333.6	3568.02	3526.68	3479.09	3497.52	3479.09	3508.25	3479.09																			475.2	52623.5	52309.4	51590.9	51748.4	51776.5	51875.1	51681.9		484.6	13205.5	13409.4	9843.4	9859.35	12726.7
									333.55	3442.8	3506.82	3466.27	3480.52	3466.27	3492.56	3466.27																			475.1	52639.1	52288.9	51573.7	51733.4	51762.5	51850.9	51663.1		484.55	13190.6	13489.5	9839.9	9855.93	12822.1
									333.5	3387.42	3488.11	3453.44	3464.42	3453.44	3477.13	3453.44																			475	52050.8	52268.9	51556.5	51718.5	51748.6	51827	51644.4		484.5	13590.3	13567.3	9836.41	9852.51	12914.9
									333.45	3394.01	3470.35	3440.62	3449.04	3440.62	3461.93	3440.62																			474.9	52008.2	52249.3	51539.3	51703.6	51734.7	51803.3	51625.7		484.45	13636.4	13641.7	9832.91	9849.08	13004.2
									333.4	3415.86	3453.38	3427.8	3434.23	3427.8	3446.94	3427.8																			474.8	51853.1	52230.2	51522.1	51688.7	51720.9	51779.9	51607		484.4	13765.9	13711.8	9829.42	9845.66	13089
									333.35	3551.63	3437.06	3414.97	3419.87	3414.97	3432.16	3414.97																			474.7	51655.6	52211.3	51504.9	51673.9	51707.2	51756.6	51588.4		484.35	13881.1	13776.4	9825.92	9842.23	13167.9
									333.3	3459.26	3421.27	3402.15	3405.85	3402.15	3417.57	3402.15																			474.6	51538.9	52192.9	51487.8	51659.2	51693.7	51733.6	51569.8		484.3	13680.4	13834.4	9822.43	9838.81	13240
									333.25	3272.59	3405.93	3389.32	3392.12	3389.32	3403.14	3389.32																			474.5	51680.9	52174.9	51470.6	51644.5	51680.2	51710.8	51551.3		484.25	13732.7	13884.6	9818.93	9835.39	13304
									333.2	3319.54	3390.96	3376.5	3378.6	3376.5	3388.86	3376.5																			474.4	51604.1	52157.2	51453.4	51629.8	51666.8	51688.1	51532.8		484.2	13855	13925.9	9815.44	9831.97	13359
									333.15	3323.63	3376.3	3363.68	3365.25	3363.68	3374.73	3363.68																			474.3	51906	52140	51436.2	51615.2	51653.4	51665.7	51514.3		484.15	14116.3	13957.5	9811.94	9828.55	13403.8
									333.1	3301.06	3361.89	3350.85	3352.02	3350.85	3360.72	3350.85																			474.2	51698.3	52123.1	51419.1	51600.7	51640.3	51643.4	51495.9		484.1	14058.8	13978.3	9808.45	9825.12	13437.7
									333.05	3268.83	3347.7	3338.03	3338.89	3338.03	3346.83	3338.03																			474.1	52554.5	52106.5	51401.9	51586.2	51627.2	51621.3	51477.4		484.05	13885.3	13987.8	9804.95	9821.7	13460
									333	3379.1	3333.69	3325.21	3325.84	3325.21	3333.05	3325.21																			474	51200.9	52090.3	51384.7	51571.8	51614.2	51599.3	51459.1		484	13925.1	13985.4	9801.46	9818.28	13470
																																			473.9	52278	52074.5	51367.5	51557.4	51601.4	51577.5	51440.7		483.95	13522.7	13970.9	9797.96	9814.86	13467.7
																																			473.8	52331.2	52059	51350.3	51543.1	51588.6	51555.8	51422.4		483.9	13722.1	13944.2	9794.47	9811.44	13453
																																			473.7	51889.7	52043.9	51333.1	51528.9	51576	51534.3	51404.1		483.85	13764.5	13905.6	9790.97	9808.03	13426
																																			473.6	51943	52029.2	51316	51514.7	51563.6	51512.9	51385.8		483.8	13484.8	13855.5	9787.48	9804.61	13387.2
																																			473.5	51843.3	52014.8	51298.8	51500.7	51551.2	51491.7	51367.5		483.75	13742.8	13794.6	9783.98	9801.19	13337.4
																																			473.4	51680.2	52000.8	51281.6	51486.6	51539.1	51470.6	51349.3		483.7	13704	13723.8	9780.49	9797.77	13277.3
																																			473.3	52254.9	51987.1	51264.4	51472.7	51527	51449.6	51331.1		483.65	13787.9	13643.8	9776.99	9794.36	13207.9
																																			473.2	52154.6	51973.8	51247.2	51458.8	51515.2	51428.7	51312.9		483.6	13630.9	13556	9773.5	9790.94	13130.2
																																			473.1	51904.8	51960.9	51230.1	51445	51503.4	51407.9	51294.7		483.55	13405.1	13461.2	9770	9787.53	13045.5
																																			473	52155.4	51948.4	51212.9	51431.3	51491.9	51387.2	51276.6		483.5	13551	13360.9	9766.5	9784.11	12954.8
																																			472.9	52119	51936.3	51195.7	51417.7	51480.5	51366.6	51258.5		483.45	13219.8	13256	9763.01	9780.7	12859.3
																																			472.8	52142.1	51924.6	51178.5	51404.2	51469.4	51346.1	51240.4		483.4	13214.3	13147.5	9759.51	9777.28	12760
																																			472.7	52495.1	51913.2	51161.3	51390.8	51458.4	51325.8	51222.3		483.35	13154.8	13036.7	9756.02	9773.87	12658
																																			472.6	52224.3	51902.3	51144.1	51377.4	51447.6	51305.5	51204.2		483.3	13116.8	12924.2	9752.52	9770.46	12554.2
																																			472.5	52459.7	51891.8	51127	51364.2	51437	51285.2	51186.2		483.25	12952.8	12811.2	9749.03	9767.05	12449.6
																																			472.4	52058.8	51881.7	51109.8	51351	51426.7	51265.1	51168.2		483.2	12812.6	12698.2	9745.53	9763.64	12344.8
																																			472.3	52341.2	51872	51092.6	51337.9	51416.6	51245.1	51150.2		483.15	12907.6	12586	9742.04	9760.23	12240.4
																																			472.2	52040.5	51862.8	51075.4	51325	51406.8	51225.1	51132.2		483.1	12563.7	12475	9738.54	9756.82	12137.1
																																			472.1	51657.9	51854.1	51058.2	51312.2	51397.2	51205.2	51114.2		483.05	12254.6	12365.8	9735.05	9753.41	12035.3
																																			472	52060.6	51845.8	51041.1	51299.5	51387.9	51185.4	51096.2		483	12521	12258.8	9731.55	9750	11935.5
																																			471.9	52448.4	51838.1	51023.9	51286.9	51378.9	51165.7	51078.3		482.95	12409.2	12154.3	9728.06	9746.59	11838
																																			471.8	51816.9	51830.8	51006.7	51274.4	51370.2	51146	51060.4		482.9	12008.4	12052.4	9724.56	9743.18	11742.9
																																			471.7	51992.7	51824.1	50989.5	51262.1	51361.8	51126.4	51042.5		482.85	12269.5	11953.6	9721.07	9739.77	11650.7
																																			471.6	52286.3	51818	50972.3	51249.8	51353.7	51106.8	51024.6		482.8	11998.4	11857.8	9717.57	9736.37	11561.2
																																			471.5	52874	51812.4	50955.1	51237.8	51346.1	51087.3	51006.7		482.75	11827.3	11765.3	9714.08	9732.96	11474.9
																																			471.4	52359.8	51807.4	50938	51225.8	51338.8	51067.9	50988.8		482.7	11764.6	11676.1	9710.58	9729.56	11391.6
																																			471.3	52281.9	51803.1	50920.8	51214	51331.9	51048.5	50971		482.65	11769.5	11590.1	9707.09	9726.15	11311.3
																																			471.2	52007.9	51799.3	50903.6	51202.4	51325.4	51029.2	50953.1		482.6	11671.6	11507.4	9703.59	9722.75	11234.3
																																			471.1	52431.8	51796.3	50886.4	51190.9	51319.4	51009.9	50935.3		482.55	11555.5	11428.1	9700.1	9719.34	11160.3
																																			471	52217.6	51794	50869.2	51179.6	51313.9	50990.7	50917.5		482.5	11605.9	11352	9696.6	9715.94	11089.5
																																			470.9	51975.8	51792.4	50852.1	51168.4	51308.9	50971.5	50899.7		482.45	11470.8	11279.2	9693.1	9712.54	11021.7
																																			470.8	52364	51791.6	50834.9	51157.4	51304.5	50952.4	50881.9		482.4	11474.5	11209.5	9689.61	9709.14	10956.9
																																			470.7	52529.5	51791.6	50817.7	51146.7	51300.6	50933.3	50864.1		482.35	11204.5	11143	9686.11	9705.74	10895.1
																																			470.6	52221.2	51792.5	50800.5	51136.1	51297.3	50914.3	50846.3		482.3	10965.1	11079.4	9682.62	9702.34	10836
																																			470.5	52781.7	51794.2	50783.3	51125.7	51294.6	50895.3	50828.6		482.25	10994.7	11018.7	9679.12	9698.94	10779.8
																																			470.4	52842.6	51796.9	50766.1	51115.4	51292.7	50876.4	50810.8		482.2	11212.6	10960.9	9675.63	9695.54	10726.3
																																			470.3	52406.3	51800.6	50749	51105.5	51291.4	50857.5	50793.1		482.15	11182.4	10905.8	9672.13	9692.14	10675.3
																																			470.2	52502	51805.3	50731.8	51095.7	51290.9	50838.6	50775.4		482.1	10770.4	10853.4	9668.64	9688.75	10626.8
																																			470.1	52781	51811.1	50714.6	51086.2	51291.3	50819.8	50757.7		482.05	10714.4	10803.4	9665.14	9685.35	10580.7
																																			470	52831.2	51818.1	50697.4	51076.9	51292.4	50801	50740		482	10651	10755.9	9661.65	9681.95	10536.9
																																			469.9	52065.8	51826.2	50680.2	51067.9	51294.5	50782.3	50722.3		481.95	10613.9	10710.7	9658.15	9678.56	10495.3
																																			469.8	53060.8	51835.6	50663.1	51059.1	51297.5	50763.6	50704.6		481.9	10515.2	10667.7	9654.66	9675.17	10455.8
																																			469.7	52524.8	51846.3	50645.9	51050.6	51301.6	50744.9	50686.9		481.85	10396.5	10626.8	9651.16	9671.77	10418.2
																																			469.6	52818.4	51858.4	50628.7	51042.4	51306.6	50726.2	50669.2		481.8	10497.4	10587.9	9647.67	9668.38	10382.6
																																			469.5	52717.6	51872	50611.5	51034.5	51312.8	50707.6	50651.6		481.75	10579.8	10550.9	9644.17	9664.99	10348.7
																																			469.4	52809.4	51887.1	50594.3	51026.9	51320.2	50689	50633.9		481.7	10477.9	10515.7	9640.68	9661.6	10316.6
																																			469.3	52823.7	51903.8	50577.2	51019.7	51328.8	50670.5	50616.3		481.65	10250.8	10482.2	9637.18	9658.21	10286
																																			469.2	52719	51922.1	50560	51012.7	51338.7	50652	50598.6		481.6	10243.5	10450.4	9633.69	9654.82	10256.9
																																			469.1	52811.9	51942.2	50542.8	51006.2	51350	50633.5	50581		481.55	10232.1	10420	9630.19	9651.43	10229.3
																																			469	52295.7	51964.2	50525.6	51000	51362.6	50615	50563.4		481.5	10160.7	10391.1	9626.7	9648.04	10203
																																			468.9	52793.3	51988.1	50508.4	50994.2	51376.8	50596.6	50545.8		481.45	10098.1	10363.5	9623.2	9644.65	10178
																																			468.8	52746.8	52013.9	50491.2	50988.8	51392.6	50578.2	50528.2		481.4	10097.7	10337.2	9619.71	9641.27	10154.1
																																			468.7	52837.1	52041.9	50474.1	50983.8	51409.9	50559.8	50510.6		481.35	10148.8	10312.1	9616.21	9637.88	10131.4
																																			468.6	53101.7	52072	50456.9	50979.3	51428.9	50541.4	50493		481.3	10136.2	10288.1	9612.72	9634.5	10109.7
																																			468.5	52876.7	52104.4	50439.7	50975.3	51449.8	50523.1	50475.4		481.25	10147.9	10265.2	9609.22	9631.11	10089
																																			468.4	52836.8	52139.2	50422.5	50971.8	51472.4	50504.8	50457.8		481.2	10137.5	10243.2	9605.73	9627.73	10069.2
																																			468.3	53460.3	52176.4	50405.3	50968.7	51496.9	50486.4	50440.2		481.15	9989.65	10222.2	9602.23	9624.35	10050.3
																																			468.2	53063.4	52216.1	50388.2	50966.3	51523.5	50468.2	50422.7		481.1	10114	10202	9598.73	9620.97	10032.1
																																			468.1	52408.9	52258.5	50371	50964.4	51552	50449.9	50405.1		481.05	9972.2	10182.7	9595.24	9617.59	10014.7
																																			468	52814.3	52303.7	50353.8	50963.1	51582.7	50431.7	50387.6		481	9944.44	10164.1	9591.74	9614.21	9998.01
																																			467.9	53455.8	52351.7	50336.6	50962.5	51615.5	50413.5	50370		480.95	9958.06	10146.2	9588.25	9610.83	9981.95
																																			467.8	53021.1	52402.6	50319.4	50962.5	51650.6	50395.3	50352.5		480.9	9993.1	10129	9584.75	9607.45	9966.51
																																			467.7	52633.6	52456.5	50302.2	50963.2	51687.9	50377.2	50334.9		480.85	9831.96	10112.5	9581.26	9604.08	9951.63
																																			467.6	52552.4	52513.6	50285.1	50964.8	51727.6	50359	50317.4		480.8	9926.81	10096.5	9577.76	9600.7	9937.29
																																			467.5	52930.6	52573.8	50267.9	50967	51769.7	50340.9	50299.9		480.75	9965.05	10081	9574.27	9597.33	9923.45
																																			467.4	52581.5	52637.4	50250.7	50970.2	51814.2	50322.8	50282.4		480.7	10121.3	10066.1	9570.77	9593.95	9910.07
																																			467.3	52989.4	52704.4	50233.5	50974.2	51861.2	50304.7	50264.8		480.65	9902.97	10051.7	9567.28	9590.58	9897.13
																																			467.2	53316.2	52774.7	50216.3	50979.1	51910.7	50286.6	50247.3		480.6	9747.85	10037.7	9563.78	9587.21	9884.6
																																			467.1	53401.3	52848.7	50199.2	50985.1	51962.7	50268.5	50229.8		480.55	9766.57	10024.2	9560.29	9583.84	9872.45
																																			467	53170.1	52926.2	50182	50992.1	52017.2	50250.5	50212.3		480.5	9921.54	10011.1	9556.79	9580.47	9860.67
																																			466.9	52778.3	53007.3	50164.8	51000.2	52074.3	50232.5	50194.8		480.45	9836.25	9998.32	9553.3	9577.1	9849.23
																																			466.8	53219	53092.2	50147.6	51009.5	52133.8	50214.4	50177.3		480.4	9914.95	9985.94	9549.8	9573.73	9838.11
																																			466.7	53341.5	53180.8	50130.4	51020	52195.8	50196.4	50159.9		480.35	9824.89	9973.9	9546.31	9570.36	9827.29
																																			466.6	52968.1	53273.2	50113.2	51031.9	52260.2	50178.5	50142.4		480.3	9940.56	9962.18	9542.81	9567	9816.75
																																			466.5	53425.8	53369.3	50096.1	51045.2	52326.9	50160.5	50124.9		480.25	9982.23	9950.77	9539.32	9563.63	9806.48
																																			466.4	53726	53469.2	50078.9	51060	52395.8	50142.6	50107.4		480.2	9625.1	9939.65	9535.82	9560.27	9796.47
																																			466.3	53962.3	53572.8	50061.7	51076.5	52466.8	50124.6	50090		480.15	9702.24	9928.8	9532.33	9556.91	9786.69
																																			466.2	53207.4	53680	50044.5	51094.6	52539.8	50106.7	50072.5		480.1	9705.98	9918.22	9528.83	9553.55	9777.15
																																			466.1	53770.4	53790.8	50027.3	51114.6	52614.4	50088.8	50055.1		480.05	9728.74	9907.88	9525.34	9550.19	9767.81
																																			466	53280.4	53905.1	50010.2	51136.6	52690.5	50070.9	50037.6		480	9441.5	9897.79	9521.84	9546.83	9758.69
																																			465.9	53861.3	54022.7	49993	51160.7	52767.8	50053	50020.1		479.95	9532.43	9887.92	9518.34	9543.47	9749.76
																																			465.8	53925.9	54143.4	49975.8	51187.1	52845.9	50035.1	50002.7		479.9	9740.16	9878.27	9514.85	9540.11	9741.01
																																			465.7	53842.3	54267	49958.6	51215.9	52924.4	50017.2	49985.2		479.85	9616.31	9868.82	9511.35	9536.75	9732.44
																																			465.6	54366.4	54393.4	49941.4	51247.4	53003	49999.4	49967.8		479.8	9631.23	9859.57	9507.86	9533.4	9724.04
																																			465.5	53751.2	54522.1	49924.2	51281.8	53081.1	49981.5	49950.4		479.75	9597.87	9850.51	9504.36	9530.05	9715.8
																																			465.4	54664.8	54652.9	49907.1	51319.2	53158.2	49963.7	49932.9		479.7	9444.34	9841.63	9500.87	9526.69	9707.71
																																			465.3	54260.6	54785.4	49889.9	51360	53233.6	49945.9	49915.5		479.65	9650.1	9832.93	9497.37	9523.34	9699.77
																																			465.2	54995.5	54919.2	49872.7	51404.5	53306.7	49928.1	49898.1		479.6	9762.96	9824.39	9493.88	9519.99	9691.97
																																			465.1	54885.8	55054.2	49855.5	51453	53376.8	49910.3	49880.7		479.55	9479.39	9816.01	9490.38	9516.64	9684.3
																																			465	55052.3	55189.8	49838.3	51505.8	53443.2	49892.5	49863.3		479.5	9355.21	9807.78	9486.89	9513.3	9676.77
																																			464.9	54395	55325.7	49821.2	51563.6	53505	49874.7	49845.8		479.45	9670.21	9799.71	9483.39	9509.95	9669.35
																																			464.8	54570.4	55461.7	49804	51626.6	53561.6	49857	49828.4		479.4	9719.97	9791.77	9479.9	9506.6	9662.06
																																			464.7	55150.4	55597.4	49786.8	51695.6	53612	49839.2	49811		479.35	9515.97	9783.97	9476.4	9503.26	9654.87
																																			464.6	55480.7	55733	49769.6	51771.1	53655.6	49821.4	49793.6		479.3	9535.04	9776.3	9472.91	9499.92	9647.8
																																			464.5	55550.7	55868.3	49752.4	51854	53691.6	49803.7	49776.2		479.25	9752.53	9768.76	9469.41	9496.58	9640.83
																																			464.4	55755.8	56003.6	49735.2	51945.1	53719.4	49786	49758.8		479.2	9678.48	9761.34	9465.92	9493.24	9633.97
																																			464.3	55635.9	56139.2	49718.1	52045.4	53738.3	49768.3	49741.4		479.15	9716.53	9754.04	9462.42	9489.9	9627.19
																																			464.2	56121.9	56275.8	49700.9	52155.9	53748	49750.6	49724		479.1	9575.91	9746.85	9458.93	9486.56	9620.52
																																			464.1	55591.5	56414.4	49683.7	52278.1	53747.9	49732.8	49706.6		479.05	9552.14	9739.77	9455.43	9483.23	9613.93
																																			464	56646.2	56556.1	49666.5	52413.3	53737.9	49715.1	49689.2		479	9543.68	9732.81	9451.94	9479.89	9607.43
																																			463.9	56518.9	56702.4	49649.3	52563.2	53717.9	49697.5	49671.9		478.95	9466.57	9725.94	9448.44	9476.56	9601.01
																																			463.8	56299.1	56855.2	49632.2	52729.5	53687.9	49679.8	49654.5		478.9	9587.23	9719.17	9444.95	9473.23	9594.68
																																			463.7	57614.4	57016.6	49615	52914.2	53648.1	49662.1	49637.1		478.85	9448.09	9712.5	9441.45	9469.9	9588.42
																																			463.6	57149	57189.3	49597.8	53119.7	53598.8	49644.4	49619.7		478.8	9311.83	9705.91	9437.95	9466.57	9582.23
																																			463.5	57450.4	57376	49580.6	53348.2	53540.5	49626.8	49602.4		478.75	9450.14	9699.42	9434.46	9463.24	9576.12
																																			463.4	57806.9	57579.9	49563.4	53602.5	53473.6	49609.1	49585		478.7	9517.59	9693.02	9430.97	9459.91	9570.07
																																			463.3	58103	57804.5	49546.2	53885.3	53398.9	49591.5	49567.6		478.65	9632.49	9686.7	9427.47	9456.59	9564.1
																																			463.2	58483	58053.3	49529.1	54199.4	53317	49573.8	49550.2		478.6	9487.54	9680.47	9423.98	9453.27	9558.18
																																			463.1	59157.9	58330.3	49511.9	54548.2	53228.6	49556.2	49532.9		478.55	9403.36	9674.31	9420.48	9449.94	9552.33
																																			463	59305.4	58639.4	49494.7	54934.8	53134.6	49538.6	49515.5		478.5	9616.01	9668.23	9416.98	9446.63	9546.55
																																			462.9	60036.2	58984.8	49477.5	55362.5	53035.8	49521	49498.2		478.45	9542.2	9662.23	9413.49	9443.31	9540.82
																																			462.8	60111.4	59370.4	49460.3	55834.5	52932.8	49503.4	49480.8		478.4	9712.62	9656.29	9409.99	9439.99	9535.14
																																			462.7	60802.4	59800.2	49443.2	56353.8	52826.6	49485.8	49463.4		478.35	9496.52	9650.43	9406.5	9436.68	9529.52
																																			462.6	61209.1	60278	49426	56923.9	52717.7	49468.2	49446.1		478.3	9416.51	9644.64	9403	9433.36	9523.96
																																			462.5	62204.4	60807.3	49408.8	57547.4	52606.9	49450.6	49428.8		478.25	9464.53	9638.91	9399.51	9430.05	9518.44
																																			462.4	62106.6	61391	49391.6	58226.6	52494.9	49433	49411.4		478.2	9555.36	9633.25	9396.01	9426.74	9512.98
																																			462.3	63253.4	62031.4	49374.4	58963.2	52382.1	49415.4	49394.1		478.15	9629.89	9627.65	9392.52	9423.43	9507.56
																																			462.2	63297.1	62729.8	49357.2	59757.9	52269.1	49397.8	49376.7		478.1	9487.78	9622.11	9389.02	9420.13	9502.19
																																			462.1	63985.4	63486.8	49340.1	60611	52156.4	49380.3	49359.4		478.05	9571.84	9616.63	9385.53	9416.82	9496.86
																																			462	64886.4	64300.9	49322.9	61520.5	52044.3	49362.7	49342		478	9465.64	9611.21	9382.03	9413.52	9491.58
																																			461.9	66031	65168.5	49305.7	62482.5	51933.3	49345.1	49324.7		477.95	9382.35	9605.84	9378.54	9410.22	9486.34
																																			461.8	65695.2	66083.6	49288.5	63490.6	51823.6	49327.6	49307.3		477.9	9163.23	9600.53	9375.04	9406.92	9481.14
																																			461.7	66739.8	67036.2	49271.3	64534.6	51715.6	49310.1	49290		477.85	9303.93	9595.28	9371.55	9403.62	9475.98
																																			461.6	67753.4	68013.4	49254.2	65601.4	51609.4	49292.5	49272.7		477.8	9160.62	9590.07	9368.05	9400.32	9470.85
																																			461.5	68845.1	68996.5	49237	66672	51505.1	49275	49255.3		477.75	9131.69	9584.92	9364.56	9397.03	9465.77
																																			461.4	69491.2	69961.6	49219.8	67722.4	51403.1	49257.4	49238		477.7	9433.27	9579.82	9361.06	9393.74	9460.72
																																			461.3	69912.9	70879.7	49202.6	68723.6	51303.3	49239.9	49220.7		477.65	9450.01	9574.76	9357.57	9390.45	9455.71
																																			461.2	70990.8	71717.1	49185.4	69641.8	51205.9	49222.4	49203.4		477.6	9107.35	9569.76	9354.07	9387.16	9450.73
																																			461.1	71881.5	72437.9	49168.3	70440.9	51110.9	49204.9	49186.1		477.55	9222.93	9564.8	9350.58	9383.87	9445.78
																																			461	72272.9	73005.4	49151.1	71084.1	51018.4	49187.4	49168.7		477.5	9365.35	9559.88	9347.08	9380.59	9440.87
																																			460.9	72403.8	73386.4	49133.9	71538.5	50928.4	49169.8	49151.4		477.45	9470	9555.01	9343.58	9377.31	9435.99
																																			460.8	72481.7	73555.6	49116.7	71778.3	50840.9	49152.3	49134.1		477.4	9472.71	9550.18	9340.09	9374.02	9431.13
																																			460.7	73149.8	73498.1	49099.5	71789.1	50756	49134.8	49116.8		477.35	9411.27	9545.4	9336.59	9370.75	9426.31
																																			460.6	72203.8	73212.4	49082.3	71569.1	50673.6	49117.3	49099.4		477.3	9433.32	9540.65	9333.1	9367.47	9421.51
																																			460.5	73064.1	72710.1	49065.2	71130	50593.6	49099.8	49082.1		477.25	9309.3	9535.95	9329.6	9364.19	9416.75
																																			460.4	72594.3	72014.3	49048	70495	50516.1	49082.4	49064.8		477.2	9227.4	9531.28	9326.11	9360.92	9412.01
																																			460.3	71251.7	71156.7	49030.8	69695.7	50441	49064.9	49047.5		477.15	9208.46	9526.66	9322.61	9357.65	9407.3
																																			460.2	71318.3	70173.6	49013.6	68768.5	50368.3	49047.4	49030.2		477.1	9138.84	9522.07	9319.12	9354.39	9402.61
																																			460.1	70023.4	69101	48996.4	67749.6	50297.9	49029.9	49012.9		477.05	9309.3	9517.52	9315.62	9351.12	9397.94
																																			460	68941.9	67973.8	48979.3	66673.8	50229.7	49012.4	48995.6		477	9229.79	9513.01	9312.13	9347.86	9393.3
																																			459.9	67760.3	66822.1	48962.1	65571.3	50163.8	48995	48978.3		476.95	9375.02	9508.53	9308.63	9344.6	9388.69
																																			459.8	66285.3	65671.1	48944.9	64467.4	50099.9	48977.5	48961		476.9	9456.48	9504.08	9305.14	9341.34	9384.09
																																			459.7	65320.9	64540.9	48927.7	63382.2	50038.2	48960.1	48943.7		476.85	9265.24	9499.68	9301.64	9338.08	9379.52
																																			459.6	63968.4	63445.7	48910.5	62330	49978.4	48942.6	48926.4		476.8	9611.82	9495.3	9298.15	9334.83	9374.97
																																			459.5	63437.9	62396.5	48893.3	61321.8	49920.6	48925.2	48909.1		476.75	9398.56	9490.96	9294.65	9331.58	9370.44
																																			459.4	62442.8	61400.5	48876.2	60364.9	49864.6	48907.7	48891.8		476.7	9271.92	9486.66	9291.16	9328.33	9365.94
																																			459.3	60659.2	60461.8	48859	59463.7	49810.4	48890.2	48874.5		476.65	8958.45	9482.38	9287.66	9325.08	9361.45
																																			459.2	59396.2	59583.1	48841.8	58620.5	49758	48872.8	48857.2		476.6	9341.44	9478.14	9284.17	9321.84	9356.98
																																			459.1	58601.7	58764.1	48824.6	57835.6	49707.2	48855.4	48839.9		476.55	9374.15	9473.92	9280.67	9318.59	9352.53
																																			459	58458.7	58004.5	48807.4	57108.3	49658	48837.9	48822.6		476.5	9335.63	9469.74	9277.18	9315.35	9348.1
																																			458.9	57385.8	57302.6	48790.3	56437.3	49610.3	48820.5	48805.3		476.45	9358.85	9465.59	9273.68	9312.12	9343.69
																																			458.8	56684.2	56656.1	48773.1	55820.2	49564.1	48803.1	48788		476.4	9296.72	9461.46	9270.19	9308.88	9339.29
																																			458.7	55320.9	56062.5	48755.9	55254.6	49519.2	48785.6	48770.7		476.35	9343.38	9457.37	9266.69	9305.65	9334.92
																																			458.6	55394.3	55518.3	48738.7	54737.1	49475.7	48768.2	48753.4		476.3	9365.03	9453.31	9263.19	9302.42	9330.55
																																			458.5	54481.5	55020.5	48721.5	54264.7	49433.4	48750.8	48736.1		476.25	9029.51	9449.27	9259.7	9299.2	9326.21
																																			458.4	54446.5	54565.7	48704.4	53834.2	49392.4	48733.4	48718.9		476.2	9389.1	9445.26	9256.2	9295.98	9321.88
																																			458.3	53315.9	54150.7	48687.2	53442.2	49352.4	48715.9	48701.6		476.15	9230.09	9441.28	9252.71	9292.76	9317.57
																																			458.2	53163.9	53772.2	48670	53085.7	49313.6	48698.5	48684.3		476.1	9046.55	9437.33	9249.22	9289.54	9313.27
																																			458.1	53107.7	53426.8	48652.8	52761.3	49275.8	48681.1	48667		476.05	9088.57	9433.4	9245.72	9286.32	9308.98
																																			458	52489.4	53111.6	48635.6	52466.1	49238.9	48663.7	48649.7		476	9190.89	9429.51	9242.23	9283.11	9304.71
																																			457.9	52823.3	52823.7	48618.4	52197.2	49203	48646.3	48632.4		475.95	9253.63	9425.63	9238.73	9279.9	9300.46
																																			457.8	51941.2	52560.3	48601.3	51952.1	49167.9	48628.9	48615.2		475.9	9513.25	9421.79	9235.23	9276.7	9296.22
																																			457.7	51631.9	52319.1	48584.1	51728.2	49133.7	48611.5	48597.9		475.85	9518.99	9417.97	9231.74	9273.5	9291.99
																																			457.6	51257.5	52097.6	48566.9	51523.3	49100.3	48594.1	48580.6		475.8	9337.86	9414.17	9228.24	9270.3	9287.77
																																			457.5	51384.2	51893.8	48549.7	51335.3	49067.6	48576.7	48563.3		475.75	9303.84	9410.4	9224.75	9267.1	9283.57
																																			457.4	51069.9	51705.7	48532.5	51162.3	49035.6	48559.3	48546.1		475.7	9353.18	9406.66	9221.25	9263.91	9279.38
																																			457.3	50850.6	51531.7	48515.4	51002.8	49004.2	48541.9	48528.8		475.65	9339.88	9402.94	9217.76	9260.72	9275.2
																																			457.2	50318.9	51370.3	48498.2	50855.2	48973.5	48524.6	48511.5		475.6	9419.51	9399.24	9214.26	9257.53	9271.03
																																			457.1	50033.7	51220	48481	50718.2	48943.3	48507.2	48494.2		475.55	9330.8	9395.58	9210.77	9254.35	9266.88
																																			457	50154.3	51079.7	48463.8	50590.7	48913.8	48489.8	48477		475.5	9476.7	9391.93	9207.27	9251.17	9262.74
																																			456.9	50595.9	50948.4	48446.6	50471.5	48884.7	48472.4	48459.7		475.45	9629.48	9388.31	9203.78	9247.99	9258.6
																																			456.8	49312.8	50825.1	48429.4	50359.9	48856.1	48455	48442.4		475.4	9638.66	9384.71	9200.28	9244.82	9254.48
																																			456.7	49609.2	50709.1	48412.3	50255.1	48828	48437.7	48425.2		475.35	9424.32	9381.14	9196.79	9241.65	9250.37
																																			456.6	50192.5	50599.5	48395.1	50156.3	48800.3	48420.3	48407.9		475.3	9426.21	9377.58	9193.29	9238.48	9246.27
																																			456.5	49602.8	50495.9	48377.9	50063	48773.1	48402.9	48390.6		475.25	9522.17	9374.06	9189.8	9235.32	9242.18
																																			456.4	48987.4	50397.6	48360.7	49974.6	48746.2	48385.5	48373.3		475.2	9059.49	9370.56	9186.3	9232.16	9238.1
																																			456.3	49037.9	50304.1	48343.5	49890.7	48719.8	48368.2	48356.1		475.15	9188.5	9367.08	9182.81	9229.01	9234.03
																																			456.2	49397.5	50215.2	48326.4	49811	48693.6	48350.8	48338.8		475.1	9480.01	9363.62	9179.31	9225.86	9229.97
																																			456.1	49372	50130.3	48309.2	49735	48667.8	48333.4	48321.6		475.05	9525.65	9360.18	9175.82	9222.71	9225.92
																																			456	48998.9	50049.1	48292	49662.4	48642.3	48316.1	48304.3		475	9491.36	9356.77	9172.32	9219.57	9221.88
																																			455.9	48387.1	49971.4	48274.8	49592.9	48617.2	48298.7	48287		474.95	9477.96	9353.39	9168.83	9216.43	9217.84
																																			455.8	48504.9	49896.9	48257.6	49526.4	48592.3	48281.4	48269.8		474.9	9613.74	9350.02	9165.33	9213.3	9213.82
																																			455.7	48846.1	49825.4	48240.4	49462.6	48567.6	48264	48252.5		474.85	9424.48	9346.68	9161.83	9210.16	9209.8
																																			455.6	48633.7	49756.7	48223.3	49401.3	48543.3	48246.7	48235.2		474.8	9403.29	9343.36	9158.34	9207.04	9205.79
																																			455.5	48243.5	49690.4	48206.1	49342.3	48519.1	48229.3	48218		474.75	9216.65	9340.07	9154.84	9203.92	9201.79
																																			455.4	48445.9	49626.6	48188.9	49285.4	48495.2	48212	48200.7		474.7	9322.53	9336.79	9151.35	9200.8	9197.8
																																			455.3	48979.4	49565	48171.7	49230.6	48471.6	48194.6	48183.5		474.65	9281.35	9333.54	9147.85	9197.68	9193.81
																																			455.2	48473	49505.6	48154.5	49177.6	48448.1	48177.3	48166.2		474.6	9033.4	9330.32	9144.36	9194.57	9189.84
																																			455.1	48718.7	49448	48137.4	49126.4	48424.8	48159.9	48148.9		474.55	9218.83	9327.11	9140.86	9191.47	9185.87
																																			455	48940.2	49392.3	48120.2	49076.9	48401.7	48142.6	48131.7		474.5	9057.62	9323.93	9137.37	9188.37	9181.91
																																			454.9	48634.6	49338.3	48103	49028.8	48378.8	48125.2	48114.4		474.45	9320.43	9320.77	9133.87	9185.27	9177.95
																																			454.8	48747.4	49286	48085.8	48982.3	48356.1	48107.9	48097.2		474.4	9407.72	9317.63	9130.38	9182.18	9174
																																			454.7	48469.7	49235.2	48068.6	48937	48333.6	48090.6	48079.9		474.35	9356.34	9314.52	9126.88	9179.09	9170.06
																																			454.6	48756.1	49185.8	48051.4	48893.1	48311.2	48073.2	48062.7		474.3	9188.22	9311.43	9123.39	9176.01	9166.13
																																			454.5	48659.1	49137.8	48034.3	48850.3	48288.9	48055.9	48045.4		474.25	9241.75	9308.36	9119.89	9172.93	9162.2
																																			454.4	47694.5	49091	48017.1	48808.7	48266.8	48038.6	48028.2		474.2	9113.47	9305.32	9116.4	9169.86	9158.28
																																			454.3	47933.9	49045.4	47999.9	48768.2	48244.8	48021.2	48010.9		474.15	9491.81	9302.3	9112.9	9166.8	9154.37
																																			454.2	48079.4	49001.1	47982.7	48728.6	48223	48003.9	47993.7		474.1	9508.68	9299.3	9109.41	9163.73	9150.46
																																			454.1	47782.6	48957.7	47965.6	48690	48201.3	47986.6	47976.4		474.05	9381.43	9296.33	9105.91	9160.68	9146.56
																																			454	47824.5	48915.4	47948.4	48652.3	48179.8	47969.2	47959.2		474	9258.65	9293.38	9102.42	9157.63	9142.66
																																			453.9	47408.1	48874.1	47931.2	48615.5	48158.3	47951.9	47941.9		473.95	9380.26	9290.45	9098.92	9154.58	9138.77
																																			453.8	47611.7	48833.7	47914	48579.4	48137	47934.6	47924.7		473.9	9384.18	9287.55	9095.43	9151.54	9134.88
																																			453.7	47784.4	48794.2	47896.8	48544.1	48115.8	47917.3	47907.4		473.85	9025.88	9284.67	9091.93	9148.51	9131
																																			453.6	47842.8	48755.5	47879.6	48509.6	48094.7	47900	47890.2		473.8	9234.13	9281.81	9088.44	9145.48	9127.13
																																			453.5	47135.4	48717.5	47862.5	48475.7	48073.7	47882.6	47872.9		473.75	9362.93	9278.98	9084.94	9142.46	9123.26
																																			453.4	47571.4	48680.4	47845.3	48442.4	48052.7	47865.3	47855.7		473.7	9443.35	9276.18	9081.44	9139.44	9119.4
																																			453.3	47954.4	48643.9	47828.1	48409.8	48031.9	47848	47838.4		473.65	9464.63	9273.4	9077.95	9136.43	9115.54
																																			453.2	48234	48608.2	47810.9	48377.8	48011.2	47830.7	47821.2		473.6	9340.96	9270.64	9074.45	9133.42	9111.69
																																			453.1	47490.5	48573	47793.7	48346.3	47990.6	47813.4	47804		473.55	9585.87	9267.91	9070.96	9130.42	9107.84
																																			453	47909.8	48538.5	47776.6	48315.4	47970	47796.1	47786.7		473.5	9358.26	9265.2	9067.47	9127.43	9104
																																			452.9	47800.7	48504.6	47759.4	48284.9	47949.6	47778.8	47769.5		473.45	9336.96	9262.52	9063.97	9124.44	9100.16
																																			452.8	47791	48471.3	47742.2	48254.9	47929.2	47761.4	47752.2		473.4	9363.81	9259.87	9060.47	9121.47	9096.33
																																			452.7	47659	48438.5	47725	48225.4	47908.9	47744.1	47735		473.35	9549.47	9257.24	9056.98	9118.49	9092.5
																																			452.6	46934.7	48406.2	47707.8	48196.4	47888.7	47726.8	47717.8		473.3	9472.08	9254.64	9053.48	9115.52	9088.68
																																			452.5	47730.7	48374.3	47690.6	48167.7	47868.5	47709.5	47700.5		473.25	9397.73	9252.06	9049.99	9112.57	9084.86
																																			452.4	48095.5	48343	47673.5	48139.4	47848.5	47692.2	47683.3		473.2	9500.09	9249.51	9046.49	9109.61	9081.05
																																			452.3	47559.9	48312.1	47656.3	48111.6	47828.4	47674.9	47666		473.15	9294.96	9246.99	9043	9106.67	9077.24
																																			452.2	47027.6	48281.7	47639.1	48084	47808.5	47657.6	47648.8		473.1	9404.63	9244.49	9039.5	9103.73	9073.43
																																			452.1	47576.2	48251.6	47621.9	48056.8	47788.6	47640.3	47631.6		473.05	9598.2	9242.03	9036.01	9100.8	9069.63
																																			452	47763.1	48221.9	47604.7	48030	47768.8	47623	47614.3		473	9532.21	9239.59	9032.51	9097.87	9065.83
																																			451.9	47693	48192.7	47587.6	48003.5	47749.1	47605.7	47597.1		472.95	9426.68	9237.18	9029.02	9094.96	9062.04
																																			451.8	47774.4	48163.8	47570.4	47977.2	47729.4	47588.4	47579.8		472.9	9450.91	9234.8	9025.52	9092.05	9058.25
																																			451.7	47515.7	48135.2	47553.2	47951.3	47709.7	47571.1	47562.6		472.85	9341.18	9232.44	9022.03	9089.15	9054.46
																																			451.6	47751	48107	47536	47925.6	47690.2	47553.8	47545.4		472.8	9254.58	9230.12	9018.53	9086.25	9050.68
																																			451.5	47438.4	48079	47518.8	47900.2	47670.6	47536.5	47528.1		472.75	9477.8	9227.83	9015.04	9083.37	9046.9
																																			451.4	47658.4	48051.4	47501.6	47875.1	47651.2	47519.2	47510.9		472.7	9455.06	9225.57	9011.54	9080.49	9043.13
																																			451.3	47610.2	48024.1	47484.5	47850.2	47631.7	47501.9	47493.7		472.65	9344.48	9223.34	9008.05	9077.63	9039.36
																																			451.2	47617.4	47997.1	47467.3	47825.6	47612.3	47484.6	47476.4		472.6	9419.69	9221.14	9004.55	9074.77	9035.59
																																			451.1	47525.9	47970.4	47450.1	47801.1	47593	47467.3	47459.2		472.55	9585.05	9218.97	9001.06	9071.92	9031.83
																																			451	47505.2	47943.9	47432.9	47776.9	47573.7	47450.1	47442		472.5	9404.91	9216.84	8997.56	9069.07	9028.07
																																			450.9	47960.8	47917.7	47415.7	47752.9	47554.5	47432.8	47424.7		472.45	9390.68	9214.74	8994.07	9066.24	9024.31
																																			450.8	47334.7	47891.7	47398.6	47729.1	47535.3	47415.5	47407.5		472.4	9454.37	9212.67	8990.57	9063.42	9020.56
																																			450.7	47719.3	47866	47381.4	47705.5	47516.2	47398.2	47390.3		472.35	9359.12	9210.63	8987.07	9060.6	9016.81
																																			450.6	47675.6	47840.5	47364.2	47682	47497.1	47380.9	47373		472.3	9440.99	9208.63	8983.58	9057.8	9013.06
																																			450.5	47521.8	47815.2	47347	47658.8	47478	47363.6	47355.8		472.25	9273.55	9206.67	8980.08	9055	9009.32
																																			450.4	47511.3	47790.1	47329.8	47635.7	47459	47346.3	47338.6		472.2	9420.92	9204.74	8976.59	9052.22	9005.58
																																			450.3	47737.2	47765.2	47312.7	47612.8	47440	47329.1	47321.3		472.15	9378.94	9202.85	8973.09	9049.44	9001.84
																																			450.2	47339.7	47740.5	47295.5	47590	47421	47311.8	47304.1		472.1	9467.76	9200.99	8969.6	9046.68	8998.1
																																			450.1	47706.7	47716.1	47278.3	47567.4	47402.1	47294.5	47286.9		472.05	9375.75	9199.18	8966.1	9043.93	8994.37
																																			450	47261.1	47691.8	47261.1	47544.9	47383.2	47277.2	47269.7		472	9581.07	9197.4	8962.61	9041.18	8990.65
																																			449.9	47785.3								471.95	9492.49	9195.66	8959.11	9038.45	8986.92
																																			449.8	47401.6								471.9	9399.56	9193.96	8955.62	9035.73	8983.2
																																			449.7	47750.2								471.85	9376.28	9192.31	8952.12	9033.02	8979.48
																																			449.6	47283.3								471.8	9276.35	9190.69	8948.63	9030.32	8975.76
																																			449.5	47470.3								471.75	9324.12	9189.12	8945.13	9027.63	8972.04
																																			449.4	47565.6								471.7	9468.89	9187.59	8941.64	9024.96	8968.33
																																			449.3	47620.7								471.65	9354.82	9186.11	8938.14	9022.3	8964.62
																																			449.2	47862.2								471.6	9325.49	9184.67	8934.65	9019.65	8960.92
																																			449.1	47348								471.55	9480.25	9183.28	8931.15	9017.01	8957.21
																																			449	47404.2								471.5	9575.68	9181.93	8927.66	9014.39	8953.51
																																			448.9	47095.1								471.45	9880.73	9180.64	8924.16	9011.77	8949.81
																																			448.8	47320.3								471.4	9460.86	9179.4	8920.67	9009.18	8946.11
																																			448.7	46797.5								471.35	9391.49	9178.2	8917.17	9006.59	8942.42
																																			448.6	47962.5								471.3	9250.15	9177.06	8913.68	9004.02	8938.73
																																			448.5	47570.9								471.25	9380.45	9175.98	8910.18	9001.47	8935.03
																																			448.4	47848.9								471.2	9310.28	9174.95	8906.69	8998.93	8931.35
																																			448.3	47818.5								471.15	9784.31	9173.97	8903.19	8996.4	8927.66
																																			448.2	47762.9								471.1	9539.16	9173.06	8899.69	8993.89	8923.98
																																			448.1	47876.6								471.05	9392.6	9172.2	8896.2	8991.4	8920.3
																																			448	47517.2								471	9335.05	9171.41	8892.7	8988.92	8916.62
																																												470.95	9417.67	9170.68	8889.21	8986.45	8912.94
																																												470.9	9348.42	9170.01	8885.71	8984.01	8909.27
																																												470.85	9373.94	9169.41	8882.22	8981.58	8905.59
																																												470.8	9370.75	9168.88	8878.72	8979.17	8901.92
																																												470.75	9507.6	9168.42	8875.23	8976.77	8898.25
																																												470.7	9383.89	9168.03	8871.73	8974.4	8894.59
																																												470.65	9605.03	9167.72	8868.24	8972.04	8890.92
																																												470.6	9243.28	9167.48	8864.74	8969.7	8887.26
																																												470.55	9477.75	9167.32	8861.25	8967.38	8883.6
																																												470.5	9643.74	9167.24	8857.75	8965.08	8879.94
																																												470.45	9468.17	9167.25	8854.26	8962.8	8876.28
																																												470.4	9283.51	9167.35	8850.76	8960.54	8872.62
																																												470.35	9367.84	9167.53	8847.27	8958.31	8868.97
																																												470.3	9134.8	9167.8	8843.77	8956.09	8865.32
																																												470.25	9441.83	9168.17	8840.28	8953.9	8861.67
																																												470.2	9690.69	9168.64	8836.78	8951.73	8858.02
																																												470.15	9292.33	9169.2	8833.29	8949.58	8854.37
																																												470.1	9320.06	9169.88	8829.79	8947.45	8850.72
																																												470.05	9494.65	9170.65	8826.3	8945.35	8847.08
																																												470	9634.15	9171.54	8822.8	8943.28	8843.44
																																												469.95	9436.87	9172.54	8819.31	8941.23	8839.8
																																												469.9	9530.05	9173.66	8815.81	8939.2	8836.16
																																												469.85	9403.43	9174.9	8812.31	8937.2	8832.52
																																												469.8	9403.88	9176.27	8808.82	8935.23	8828.88
																																												469.75	9382.3	9177.77	8805.32	8933.29	8825.25
																																												469.7	9726.64	9179.4	8801.83	8931.38	8821.61
																																												469.65	9521.57	9181.16	8798.33	8929.49	8817.98
																																												469.6	9563.32	9183.07	8794.84	8927.64	8814.35
																																												469.55	9435.2	9185.13	8791.34	8925.81	8810.72
																																												469.5	9391.82	9187.34	8787.85	8924.02	8807.09
																																												469.45	9390.93	9189.7	8784.35	8922.26	8803.47
																																												469.4	9418.53	9192.23	8780.86	8920.53	8799.84
																																												469.35	9470.87	9194.92	8777.36	8918.84	8796.22
																																												469.3	9535.99	9197.78	8773.87	8917.18	8792.59
																																												469.25	9706.7	9200.83	8770.37	8915.56	8788.97
																																												469.2	9512.62	9204.05	8766.88	8913.97	8785.35
																																												469.15	9524.52	9207.47	8763.38	8912.42	8781.73
																																												469.1	9431.4	9211.07	8759.89	8910.91	8778.11
																																												469.05	9282.33	9214.88	8756.39	8909.44	8774.5
																																												469	9257.73	9218.9	8752.9	8908.01	8770.88
																																												468.95	9544.19	9223.13	8749.4	8906.62	8767.27
																																												468.9	9567.33	9227.58	8745.91	8905.27	8763.66
																																												468.85	9499.37	9232.25	8742.41	8903.97	8760.05
																																												468.8	9550.35	9237.16	8738.92	8902.72	8756.43
																																												468.75	9462.38	9242.31	8735.42	8901.5	8752.83
																																												468.7	9490.76	9247.7	8731.92	8900.34	8749.22
																																												468.65	9288.32	9253.36	8728.43	8899.23	8745.61
																																												468.6	9236.89	9259.26	8724.93	8898.16	8742
																																												468.55	9287.93	9265.45	8721.44	8897.15	8738.4
																																												468.5	9345.62	9271.91	8717.94	8896.19	8734.79
																																												468.45	9437.4	9278.65	8714.45	8895.29	8731.19
																																												468.4	9511.95	9285.69	8710.95	8894.44	8727.59
																																												468.35	9453.73	9293.02	8707.46	8893.65	8723.99
																																												468.3	9419.54	9300.67	8703.96	8892.92	8720.39
																																												468.25	9300.41	9308.63	8700.47	8892.25	8716.79
																																												468.2	9485.81	9316.91	8696.97	8891.65	8713.19
																																												468.15	9698.97	9325.53	8693.48	8891.11	8709.59
																																												468.1	9684.95	9334.49	8689.98	8890.63	8706
																																												468.05	9531.16	9343.81	8686.49	8890.23	8702.4
																																												468	9414.03	9353.47	8682.99	8889.89	8698.81
																																												467.95	9560.04	9363.51	8679.5	8889.63	8695.22
																																												467.9	9270.49	9373.93	8676	8889.45	8691.62
																																												467.85	9615.94	9384.72	8672.51	8889.34	8688.03
																																												467.8	9660.73	9395.92	8669.01	8889.31	8684.44
																																												467.75	9620.7	9407.51	8665.52	8889.37	8680.85
																																												467.7	9452.1	9419.52	8662.02	8889.51	8677.26
																																												467.65	9482.43	9431.94	8658.52	8889.74	8673.67
																																												467.6	9492.64	9444.8	8655.03	8890.06	8670.09
																																												467.55	9563.23	9458.1	8651.53	8890.47	8666.5
																																												467.5	9674.16	9471.83	8648.04	8890.98	8662.92
																																												467.45	9384.14	9486.02	8644.55	8891.59	8659.33
																																												467.4	9639.07	9500.68	8641.05	8892.3	8655.75
																																												467.35	9695.26	9515.8	8637.56	8893.12	8652.17
																																												467.3	9764.87	9531.41	8634.06	8894.05	8648.58
																																												467.25	9823.65	9547.5	8630.56	8895.1	8645
																																												467.2	9754.61	9564.08	8627.07	8896.26	8641.42
																																												467.15	9623.74	9581.18	8623.57	8897.54	8637.84
																																												467.1	9809	9598.78	8620.08	8898.95	8634.26
																																												467.05	9617.23	9616.9	8616.58	8900.5	8630.68
																																												467	9787.09	9635.53	8613.09	8902.17	8627.1
																																												466.95	9620.21	9654.7	8609.59	8903.99	8623.53
																																												466.9	9806.42	9674.41	8606.1	8905.95	8619.95
																																												466.85	9847.3	9694.65	8602.6	8908.06	8616.38
																																												466.8	9981.95	9715.45	8599.11	8910.33	8612.8
																																												466.75	9993.36	9736.79	8595.61	8912.76	8609.23
																																												466.7	9742.71	9758.68	8592.12	8915.36	8605.65
																																												466.65	9442.16	9781.14	8588.62	8918.13	8602.08
																																												466.6	9605.31	9804.14	8585.13	8921.08	8598.51
																																												466.55	9803.96	9827.72	8581.63	8924.23	8594.94
																																												466.5	10103.7	9851.84	8578.14	8927.56	8591.37
																																												466.45	10008	9876.52	8574.64	8931.1	8587.8
																																												466.4	10011.7	9901.78	8571.15	8934.85	8584.23
																																												466.35	9672.06	9927.57	8567.65	8938.82	8580.66
																																												466.3	9971.75	9953.93	8564.16	8943.02	8577.09
																																												466.25	10017.4	9980.82	8560.66	8947.46	8573.52
																																												466.2	10000.9	10008.2	8557.17	8952.15	8569.95
																																												466.15	9914.54	10036.2	8553.67	8957.1	8566.39
																																												466.1	10159.3	10064.7	8550.17	8962.32	8562.82
																																												466.05	10226.4	10093.7	8546.68	8967.83	8559.26
																																												466	9979.81	10123.2	8543.18	8973.63	8555.69
																																												465.95	10046.1	10153.1	8539.69	8979.74	8552.13
																																												465.9	10186.8	10183.6	8536.19	8986.18	8548.56
																																												465.85	10100.4	10214.5	8532.7	8992.96	8545
																																												465.8	10279.7	10245.8	8529.2	9000.11	8541.44
																																												465.75	10242.1	10277.5	8525.71	9007.62	8537.88
																																												465.7	10131.8	10309.5	8522.21	9015.54	8534.31
																																												465.65	10040.4	10342	8518.72	9023.88	8530.75
																																												465.6	10121.9	10374.7	8515.22	9032.65	8527.19
																																												465.55	10031.1	10407.8	8511.73	9041.9	8523.63
																																												465.5	10100.2	10441.1	8508.23	9051.62	8520.07
																																												465.45	10254.5	10474.6	8504.74	9061.87	8516.51
																																												465.4	10226	10508.4	8501.24	9072.68	8512.96
																																												465.35	10380.2	10542.3	8497.75	9084.06	8509.4
																																												465.3	10809.8	10576.3	8494.25	9096.07	8505.84
																																												465.25	10431.6	10610.5	8490.76	9108.73	8502.28
																																												465.2	10254	10644.7	8487.26	9122.09	8498.73
																																												465.15	10573.3	10678.9	8483.77	9136.19	8495.17
																																												465.1	10599.8	10713.2	8480.27	9151.08	8491.62
																																												465.05	10856.6	10747.5	8476.77	9166.82	8488.06
																																												465	10904.1	10781.8	8473.28	9183.45	8484.51
																																												464.95	10887.8	10816	8469.78	9201.03	8480.95
																																												464.9	10768.5	10850.1	8466.29	9219.64	8477.4
																																												464.85	10683.7	10884.3	8462.8	9239.32	8473.85
																																												464.8	10781.5	10918.4	8459.3	9260.18	8470.3
																																												464.75	10843.8	10952.4	8455.81	9282.27	8466.74
																																												464.7	11016.3	10986.5	8452.31	9305.67	8463.19
																																												464.65	10829.9	11020.6	8448.81	9330.49	8459.64
																																												464.6	10819.6	11054.8	8445.32	9356.8	8456.09
																																												464.55	11047.6	11089.1	8441.82	9384.73	8452.54
																																												464.5	11135.1	11123.7	8438.33	9414.35	8448.99
																																												464.45	11154.2	11158.5	8434.83	9445.78	8445.44
																																												464.4	11396.2	11193.8	8431.34	9479.17	8441.89
																																												464.35	11277.9	11229.5	8427.84	9514.59	8438.34
																																												464.3	11214.3	11265.9	8424.35	9552.21	8434.79
																																												464.25	11363.5	11303.1	8420.85	9592.13	8431.25
																																												464.2	11424.5	11341.2	8417.36	9634.5	8427.7
																																												464.15	11381.6	11380.4	8413.86	9679.51	8424.15
																																												464.1	11570.5	11420.9	8410.37	9727.23	8420.6
																																												464.05	11658	11462.8	8406.87	9777.89	8417.06
																																												464	11487.3	11506.4	8403.38	9831.57	8413.51
																																												463.95	11702.2	11551.8	8399.88	9888.48	8409.97
																																												463.9	11840.2	11599.4	8396.39	9948.81	8406.42
																																												463.85	12037	11649.3	8392.89	10012.7	8402.88
																																												463.8	11965.7	11701.8	8389.4	10080.3	8399.33
																																												463.75	11912.2	11757	8385.9	10151.7	8395.79
																																												463.7	11939.1	11815.2	8382.41	10227.2	8392.24
																																												463.65	12121.4	11876.8	8378.91	10307	8388.7
																																												463.6	12192.9	11941.8	8375.42	10391.2	8385.16
																																												463.55	12128.6	12010.6	8371.92	10480	8381.61
																																												463.5	12332.7	12083.4	8368.42	10573.4	8378.07
																																												463.45	12460.8	12160.3	8364.93	10671.6	8374.53
																																												463.4	12339.5	12241.7	8361.43	10774.9	8370.99
																																												463.35	12698.6	12327.6	8357.94	10883.3	8367.45
																																												463.3	12792.6	12418.4	8354.44	10997	8363.91
																																												463.25	12889.4	12514.1	8350.95	11115.9	8360.36
																																												463.2	12860.3	12614.8	8347.45	11240.3	8356.83
																																												463.15	13185.4	12720.8	8343.96	11370.1	8353.28
																																												463.1	13498.7	12831.9	8340.46	11505.4	8349.75
																																												463.05	13348.5	12948.5	8336.97	11646.1	8346.21
																																												463	13602.5	13070.2	8333.47	11792.1	8342.67
																																												462.95	13541.7	13197.1	8329.98	11943.4	8339.13
																																												462.9	13802.6	13329.2	8326.48	12099.9	8335.59
																																												462.85	13956.3	13466.2	8322.99	12261.1	8332.05
																																												462.8	14040.5	13607.8	8319.49	12427	8328.51
																																												462.75	14199.1	13753.5	8316	12596.9	8324.98
																																												462.7	14293.9	13903.1	8312.5	12770.4	8321.44
																																												462.65	14486.6	14055.9	8309.01	12947	8317.9
																																												462.6	14385.1	14211.1	8305.51	13125.8	8314.36
																																												462.55	14588.8	14368	8302.02	13306.1	8310.83
																																												462.5	15003.5	14525.5	8298.52	13486.6	8307.29
																																												462.45	15021.8	14682.4	8295.02	13666.3	8303.76
																																												462.4	15023	14837.6	8291.53	13844	8300.22
																																												462.35	15101.2	14989.5	8288.03	14018	8296.69
																																												462.3	15315.7	15136.5	8284.54	14187	8293.15
																																												462.25	15359.8	15276.8	8281.04	14348.8	8289.62
																																												462.2	15307.5	15408.7	8277.55	14501.9	8286.08
																																												462.15	15708.1	15530.4	8274.05	14644.4	8282.55
																																												462.1	15507.7	15639.8	8270.56	14774.2	8279.01
																																												462.05	15684.6	15735.1	8267.06	14889.6	8275.48
																																												462	15676.9	15814.5	8263.57	14988.6	8271.95
																																												461.95	15627.5	15876.3	8260.07	15069.8	8268.41
																																												461.9	15771	15919.4	8256.58	15131.8	8264.88
																																												461.85	15835.8	15942.3	8253.08	15173.3	8261.35
																																												461.8	15836.3	15944.5	8249.59	15193.6	8257.82
																																												461.75	15897.3	15925.4	8246.09	15192.3	8254.28
																																												461.7	15773.7	15885	8242.6	15169.3	8250.75
																																												461.65	15905.1	15823.8	8239.1	15125	8247.22
																																												461.6	15748.2	15742.3	8235.61	15060.1	8243.69
																																												461.55	15627.2	15641.6	8232.11	14975.6	8240.16
																																												461.5	15815.2	15523.2	8228.62	14873	8236.63
																																												461.45	15784.7	15388.5	8225.12	14753.8	8233.1
																																												461.4	15645.7	15239.3	8221.63	14619.7	8229.57
																																												461.35	15443.3	15077.6	8218.13	14472.7	8226.04
																																												461.3	15067.7	14905.1	8214.64	14314.5	8222.51
																																												461.25	14909.5	14723.9	8211.14	14147.3	8218.98
																																												461.2	15058.6	14535.7	8207.65	13972.7	8215.45
																																												461.15	14949.8	14342.2	8204.15	13792.5	8211.92
																																												461.1	14640.9	14145.3	8200.65	13608.5	8208.39
																																												461.05	14603.2	13946.2	8197.16	13422	8204.86
																																												461	14282.4	13746.5	8193.66	13234.6	8201.33
																																												460.95	14204.7	13547.3	8190.17	13047.2	8197.8
																																												460.9	14022.2	13349.4	8186.67	12861	8194.27
																																												460.85	13810.1	13154.1	8183.18	12677	8190.75
																																												460.8	13512.9	12961.9	8179.68	12495.8	8187.22
																																												460.75	12948.2	12773.6	8176.19	12318.1	8183.69
																																												460.7	12846	12589.6	8172.69	12144.5	8180.16
																																												460.65	13074.4	12410.3	8169.2	11975.2	8176.64
																																												460.6	12877.6	12236.1	8165.7	11810.9	8173.11
																																												460.55	12715.4	12067.1	8162.21	11651.5	8169.58
																																												460.5	12498.1	11903.8	8158.71	11497.4	8166.06
																																												460.45	12374.1	11746.1	8155.22	11348.6	8162.53
																																												460.4	12191.8	11594	8151.72	11205.2	8159
																																												460.35	11950.5	11447.6	8148.23	11067.4	8155.48
																																												460.3	11619.8	11306.9	8144.73	10934.9	8151.95
																																												460.25	11329.5	11171.9	8141.24	10807.9	8148.43
																																												460.2	11146.5	11042.5	8137.74	10686.2	8144.9
																																												460.15	10992.6	10918.4	8134.25	10569.7	8141.38
																																												460.1	11016.1	10799.9	8130.75	10458.5	8137.85
																																												460.05	10972.1	10686.4	8127.26	10352.2	8134.33
																																												460	10658.3	10578.2	8123.76	10250.8	8130.8
																																												459.95	10512.8	10474.9	8120.27	10154.2	8127.28
																																												459.9	10322.1	10376.3	8116.77	10062.1	8123.75
																																												459.85	10330.2	10282.4	8113.27	9974.5	8120.23
																																												459.8	10311.1	10192.8	8109.78	9891.1	8116.71
																																												459.75	10332.2	10107.6	8106.28	9811.85	8113.18
																																												459.7	10167.1	10026.5	8102.79	9736.52	8109.66
																																												459.65	10078.4	9949.31	8099.29	9664.91	8106.14
																																												459.6	9937.36	9875.88	8095.8	9596.93	8102.61
																																												459.55	9649.23	9805.99	8092.3	9532.33	8099.09
																																												459.5	9620.82	9739.55	8088.81	9471.02	8095.57
																																												459.45	9639.15	9676.34	8085.31	9412.81	8092.04
																																												459.4	9626.84	9616.18	8081.82	9357.49	8088.52
																																												459.35	9516.05	9558.97	8078.32	9304.99	8085
																																												459.3	9394.9	9504.49	8074.83	9255.09	8081.48
																																												459.25	9355.5	9452.65	8071.33	9207.7	8077.95
																																												459.2	9353.31	9403.29	8067.84	9162.66	8074.43
																																												459.15	9226.69	9356.22	8064.34	9119.8	8070.91
																																												459.1	9061.98	9311.38	8060.85	9079.04	8067.39
																																												459.05	9004.78	9268.59	8057.35	9040.22	8063.87
																																												459	8909.79	9227.76	8053.86	9003.25	8060.35
																																												458.95	9111.31	9188.77	8050.36	8968.02	8056.83
																																												458.9	9029.63	9151.48	8046.87	8934.39	8053.31
																																												458.85	8829.44	9115.82	8043.37	8902.3	8049.78
																																												458.8	8735.01	9081.68	8039.88	8871.61	8046.26
																																												458.75	8616.13	9048.98	8036.38	8842.28	8042.74
																																												458.7	8711.82	9017.61	8032.89	8814.21	8039.22
																																												458.65	8612	8987.5	8029.39	8787.29	8035.7
																																												458.6	8534.76	8958.58	8025.9	8761.49	8032.18
																																												458.55	8595.06	8930.76	8022.4	8736.71	8028.66
																																												458.5	8609.08	8903.99	8018.9	8712.91	8025.14
																																												458.45	8358.97	8878.21	8015.41	8690.01	8021.62
																																												458.4	8559.3	8853.34	8011.91	8667.96	8018.1
																																												458.35	8565.73	8829.35	8008.42	8646.72	8014.59
																																												458.3	8472.54	8806.17	8004.92	8626.22	8011.07
																																												458.25	8695.44	8783.77	8001.43	8606.43	8007.55
																																												458.2	8714.47	8762.1	7997.93	8587.31	8004.03
																																												458.15	8436.03	8741.1	7994.44	8568.81	8000.51
																																												458.1	8175.91	8720.76	7990.94	8550.9	7996.99
																																												458.05	8518.87	8701.02	7987.45	8533.55	7993.47
																																												458	8459.6	8681.88	7983.95	8516.73	7989.95
																																												457.95	8413.35	8663.28	7980.46	8500.4	7986.44
																																												457.9	8250.27	8645.2	7976.96	8484.54	7982.92
																																												457.85	8282.97	8627.62	7973.47	8469.13	7979.4
																																												457.8	8333.93	8610.5	7969.97	8454.14	7975.88
																																												457.75	8384.78	8593.84	7966.48	8439.56	7972.36
																																												457.7	8309.67	8577.61	7962.98	8425.35	7968.85
																																												457.65	8086.7	8561.77	7959.49	8411.51	7965.33
																																												457.6	8329.71	8546.33	7955.99	8398.01	7961.81
																																												457.55	8261.05	8531.25	7952.49	8384.84	7958.29
																																												457.5	8147.98	8516.53	7949	8371.99	7954.78
																																												457.45	8213.05	8502.15	7945.51	8359.44	7951.26
																																												457.4	8087.94	8488.08	7942.01	8347.17	7947.74
																																												457.35	8207.36	8474.34	7938.52	8335.17	7944.23
																																												457.3	8176.28	8460.88	7935.02	8323.44	7940.71
																																												457.25	8280.99	8447.72	7931.52	8311.96	7937.19
																																												457.2	8278.66	8434.83	7928.03	8300.73	7933.68
																																												457.15	8215.09	8422.2	7924.53	8289.72	7930.16
																																												457.1	8051.83	8409.82	7921.04	8278.93	7926.65
																																												457.05	8152.03	8397.69	7917.54	8268.36	7923.13
																																												457	8204.36	8385.79	7914.05	8258	7919.61
																																												456.95	7889.78	8374.12	7910.55	8247.83	7916.1
																																												456.9	7995.45	8362.66	7907.06	8237.84	7912.58
																																												456.85	7960.09	8351.42	7903.56	8228.05	7909.07
																																												456.8	8012.1	8340.37	7900.07	8218.42	7905.55
																																												456.75	8079.3	8329.52	7896.57	8208.97	7902.04
																																												456.7	7915.78	8318.86	7893.08	8199.68	7898.52
																																												456.65	7919.91	8308.38	7889.58	8190.54	7895.01
																																												456.6	7912.14	8298.07	7886.09	8181.56	7891.49
																																												456.55	7816.85	8287.94	7882.59	8172.73	7887.98
																																												456.5	7633.31	8277.97	7879.1	8164.03	7884.46
																																												456.45	7730.59	8268.15	7875.6	8155.48	7880.95
																																												456.4	7628.93	8258.49	7872.11	8147.05	7877.43
																																												456.35	7854.89	8248.98	7868.61	8138.75	7873.92
																																												456.3	7899.65	8239.61	7865.11	8130.57	7870.4
																																												456.25	7927.81	8230.38	7861.62	8122.51	7866.89
																																												456.2	8051.97	8221.28	7858.12	8114.57	7863.38
																																												456.15	7951.71	8212.31	7854.63	8106.74	7859.86
																																												456.1	8130.4	8203.48	7851.14	8099.01	7856.35
																																												456.05	7632.2	8194.76	7847.64	8091.39	7852.83
																																												456	7442.98	8186.16	7844.15	8083.87	7849.32
																																												455.95	7799.99	8177.67	7840.65	8076.45	7845.81
																																												455.9	7791.16	8169.3	7837.15	8069.12	7842.29
																																												455.85	7660.54	8161.03	7833.66	8061.89	7838.78
																																												455.8	7891.49	8152.87	7830.16	8054.74	7835.27
																																												455.75	7807.95	8144.81	7826.67	8047.67	7831.75
																																												455.7	7757.76	8136.85	7823.17	8040.69	7828.24
																																												455.65	7901.03	8128.99	7819.68	8033.8	7824.73
																																												455.6	7906.68	8121.22	7816.18	8026.98	7821.21
																																												455.55	7877.35	8113.54	7812.69	8020.23	7817.7
																																												455.5	8064.13	8105.94	7809.19	8013.56	7814.19
																																												455.45	7819.9	8098.44	7805.7	8006.96	7810.68
																																												455.4	7614.59	8091.01	7802.2	8000.43	7807.16
																																												455.35	7670.13	8083.67	7798.71	7993.97	7803.65
																																												455.3	7796.01	8076.4	7795.21	7987.57	7800.14
																																												455.25	7616.33	8069.22	7791.72	7981.24	7796.62
																																												455.2	7544.68	8062.1	7788.22	7974.97	7793.11
																																												455.15	7622.12	8055.06	7784.73	7968.75	7789.6
																																												455.1	7732.97	8048.09	7781.23	7962.6	7786.09
																																												455.05	7761.46	8041.19	7777.73	7956.5	7782.58
																																												455	7630.63	8034.35	7774.24	7950.46	7779.06
																																												454.95	7753.14	8027.58	7770.74	7944.47	7775.55
																																												454.9	7573.9	8020.87	7767.25	7938.53	7772.04
																																												454.85	7593.89	8014.22	7763.76	7932.65	7768.53
																																												454.8	7885.14	8007.64	7760.26	7926.81	7765.02
																																												454.75	7545.3	8001.11	7756.76	7921.02	7761.51
																																												454.7	7621.9	7994.64	7753.27	7915.28	7758
																																												454.65	7702.8	7988.22	7749.77	7909.58	7754.48
																																												454.6	7734.12	7981.86	7746.28	7903.93	7750.97
																																												454.55	7824.05	7975.55	7742.78	7898.31	7747.46
																																												454.5	7483.46	7969.29	7739.29	7892.75	7743.95
																																												454.45	7494.08	7963.09	7735.79	7887.22	7740.44
																																												454.4	7755.72	7956.93	7732.3	7881.73	7736.93
																																												454.35	7537	7950.82	7728.8	7876.28	7733.42
																																												454.3	7624.69	7944.76	7725.31	7870.87	7729.91
																																												454.25	7690.32	7938.74	7721.81	7865.5	7726.4
																																												454.2	7487.6	7932.77	7718.32	7860.16	7722.89
																																												454.15	7192.8	7926.84	7714.82	7854.85	7719.38
																																												454.1	7340.48	7920.95	7711.33	7849.58	7715.87
																																												454.05	7527.41	7915.1	7707.83	7844.35	7712.35
																																												454	7697.43	7909.3	7704.34	7839.14	7708.85
																																												453.95	7689.56	7903.53	7700.84	7833.97	7705.33
																																												453.9	7773.51	7897.8	7697.35	7828.83	7701.82
																																												453.85	7906.79	7892.11	7693.85	7823.72	7698.31
																																												453.8	7541.87	7886.46	7690.35	7818.64	7694.81
																																												453.75	7590.38	7880.85	7686.86	7813.58	7691.3
																																												453.7	7587.19	7875.27	7683.36	7808.56	7687.78
																																												453.65	7391.92	7869.72	7679.87	7803.56	7684.27
																																												453.6	7362.96	7864.2	7676.38	7798.59	7680.77
																																												453.55	7388.82	7858.72	7672.88	7793.64	7677.26
																																												453.5	7412.62	7853.27	7669.38	7788.72	7673.75
																																												453.45	7510.9	7847.86	7665.89	7783.83	7670.24
																																												453.4	7547.62	7842.47	7662.39	7778.96	7666.73
																																												453.35	7708.72	7837.12	7658.9	7774.11	7663.22
																																												453.3	7489.62	7831.79	7655.4	7769.29	7659.71
																																												453.25	7544.72	7826.49	7651.91	7764.49	7656.2
																																												453.2	7845.43	7821.23	7648.41	7759.71	7652.69
																																												453.15	7664.53	7815.98	7644.92	7754.95	7649.18
																																												453.1	7532.2	7810.77	7641.42	7750.21	7645.67
																																												453.05	7659.94	7805.58	7637.93	7745.5	7642.16
																																												453	7473.1	7800.42	7634.43	7740.8	7638.65
																																												452.95	7494.6	7795.28	7630.94	7736.13	7635.15
																																												452.9	7541.54	7790.17	7627.44	7731.47	7631.64
																																												452.85	7585.07	7785.09	7623.95	7726.84	7628.13
																																												452.8	7519.83	7780.02	7620.45	7722.22	7624.62
																																												452.75	7378.67	7774.98	7616.96	7717.62	7621.11
																																												452.7	7317.33	7769.97	7613.46	7713.04	7617.6
																																												452.65	7338.18	7764.97	7609.97	7708.47	7614.1
																																												452.6	7401.16	7760	7606.47	7703.92	7610.59
																																												452.55	7590.13	7755.05	7602.98	7699.39	7607.08
																																												452.5	7553.73	7750.12	7599.48	7694.88	7603.57
																																												452.45	7707.1	7745.22	7595.98	7690.38	7600.06
																																												452.4	7736.77	7740.33	7592.49	7685.9	7596.55
																																												452.35	7668.71	7735.46	7588.99	7681.43	7593.05
																																												452.3	7521.97	7730.61	7585.5	7676.98	7589.54
																																												452.25	7517.05	7725.78	7582	7672.54	7586.03
																																												452.2	7264.01	7720.97	7578.51	7668.11	7582.52
																																												452.15	7365.03	7716.18	7575.01	7663.7	7579.01
																																												452.1	7495.73	7711.41	7571.52	7659.31	7575.51
																																												452.05	7668.8	7706.65	7568.02	7654.93	7572
																																												452	7540.04	7701.91	7564.53	7650.56	7568.49
																																												451.95	7447.31	7697.19	7561.03	7646.2	7564.98
																																												451.9	7501.68	7692.49	7557.54	7641.86	7561.48
																																												451.85	7448.17	7687.8	7554.04	7637.53	7557.97
																																												451.8	7531.53	7683.13	7550.55	7633.21	7554.46
																																												451.75	7510.86	7678.47	7547.05	7628.91	7550.95
																																												451.7	7585.9	7673.83	7543.56	7624.61	7547.45
																																												451.65	7471.11	7669.21	7540.06	7620.33	7543.94
																																												451.6	7573.68	7664.6	7536.57	7616.06	7540.43
																																												451.55	7418.91	7660	7533.07	7611.8	7536.93
																																												451.5	7419.11	7655.42	7529.58	7607.55	7533.42
																																												451.45	7476.79	7650.86	7526.08	7603.31	7529.91
																																												451.4	7373.83	7646.31	7522.59	7599.08	7526.4
																																												451.35	7632.96	7641.77	7519.09	7594.86	7522.9
																																												451.3	7600.23	7637.24	7515.6	7590.66	7519.39
																																												451.25	7492.81	7632.73	7512.1	7586.46	7515.88
																																												451.2	7411.07	7628.23	7508.6	7582.27	7512.38
																																												451.15	7402.84	7623.75	7505.11	7578.09	7508.87
																																												451.1	7618.5	7619.27	7501.61	7573.93	7505.36
																																												451.05	7431.21	7614.81	7498.12	7569.77	7501.86
																																												451	7364.91	7610.37	7494.62	7565.61	7498.35
																																												450.95	7439.46	7605.93	7491.13	7561.47	7494.84
																																												450.9	7429.52	7601.51	7487.63	7557.34	7491.34
																																												450.85	7515.98	7597.09	7484.14	7553.22	7487.83
																																												450.8	7575.98	7592.69	7480.64	7549.1	7484.32
																																												450.75	7489.8	7588.3	7477.15	7544.99	7480.82
																																												450.7	7502.89	7583.92	7473.65	7540.9	7477.31
																																												450.65	7581.55	7579.55	7470.16	7536.8	7473.81
																																												450.6	7680.26	7575.2	7466.66	7532.72	7470.3
																																												450.55	7761.14	7570.85	7463.17	7528.64	7466.79
																																												450.5	7441.58	7566.51	7459.67	7524.58	7463.29
																																												450.45	7505.34	7562.19	7456.18	7520.52	7459.78
																																												450.4	7531.72	7557.87	7452.68	7516.46	7456.28
																																												450.35	7469.51	7553.56	7449.19	7512.42	7452.77
																																												450.3	7428.46	7549.26	7445.69	7508.38	7449.27
																																												450.25	7344.98	7544.98	7442.2	7504.35	7445.76
																																												450.2	7256.52	7540.7	7438.7	7500.32	7442.25
																																												450.15	7354.5	7536.43	7435.21	7496.3	7438.75
																																												450.1	7353.37	7532.17	7431.71	7492.29	7435.24
																																												450.05	7416.49	7527.92	7428.22	7488.28	7431.74
																																												450	7424.72	7523.67	7424.72	7484.28	7428.23
																																												449.95	7425.24
																																												449.9	7356.18
																																												449.85	7575.14
																																												449.8	7506.04
																																												449.75	7364.57
																																												449.7	7460.53
																																												449.65	7581.03
																																												449.6	7409.83
																																												449.55	7414.97
																																												449.5	7517.11
																																												449.45	7547.73
																																												449.4	7536.75
																																												449.35	7466.03
																																												449.3	7550.49
																																												449.25	7473.86
																																												449.2	7412.38
																																												449.15	7462.21
																																												449.1	7471.44
																																												449.05	7387.6
																																												449	7509.34
																																												448.95	7325.76
																																												448.9	7452.14
																																												448.85	7603.83
																																												448.8	7406.42
																																												448.75	7334
																																												448.7	7262.67
																																												448.65	7359.81
																																												448.6	7321.57
																																												448.55	7476.99
																																												448.5	7561.85
																																												448.45	7534.27
																																												448.4	7443
																																												448.35	7462.59
																																												448.3	7291.09
																																												448.25	7416.13
																																												448.2	7292.42
																																												448.15	7240.43
																																												448.1	7441.46
																																												448.05	7457.41
																																												448	7279.16
																																												447.95	7380.3
																																												447.9	7456.84
																																												447.85	7316.61
																																												447.8	7330.08
																																												447.75	7431.35
																																												447.7	7410.03
																																												447.65	7401.93
																																												447.6	7388.53
																																												447.55	7573.46
																																												447.5	7465.56
																																												447.45	7375.96
																																												447.4	7393.84
																																												447.35	7523.26
																																												447.3	7516.06
																																												447.25	7458.28
																																												447.2	7630.36
																																												447.15	7491.66
																																												447.1	7519.53
																																												447.05	7485.85
																																												447	7216.19
																																												446.95	7291.68
																																												446.9	7406.23
																																												446.85	7395.52
																																												446.8	7405.18
																																												446.75	7550.54
																																												446.7	7207.74
																																												446.65	7322.42
																																												446.6	7458.42
																																												446.55	7457.04
																																												446.5	7299.67
																																												446.45	7278.38
																																												446.4	7198
																																												446.35	7236.37
																																												446.3	7444.7
																																												446.25	7430.41
																																												446.2	7271.43
																																												446.15	7205.03
																																												446.1	7432.35
																																												446.05	7348.42
																																												446	7436.45
																																												445.95	7474.34
																																												445.9	7527.73
																																												445.85	7540.44
																																												445.8	7372.75
																																												445.75	7329.23
																																												445.7	7270.17
																																												445.65	7372.36
																																												445.6	7396.56
																																												445.55	7271.16
																																												445.5	7461.58
																																												445.45	7491.22
																																												445.4	7415.26
																																												445.35	7445.59
																																												445.3	7360.8
																																												445.25	7337.83
																																												445.2	7407.63
																																												445.15	7552.79
																																												445.1	7507.19
																																												445.05	7464.52
																																												445	7275.6
[truncated: 38 more columns]

## Sheet: Fig.3
Fig. 3a				Fig. 3c																	Fig. 3d															Fig. 3e
	Hydrogen uptake				25 ℃		25 ℃K		50 ℃		50 ℃K2		50 ℃K1		100 ℃		100 ℃K2		100 ℃K1			PdPtRuCuNi/CNFs		PdPtRuCuNi/CNFs K		Pd/CNFs		Pd/CNFs K1		Pd/CNFs K2		Pd/CNFs K3		Pd/CNFs K4			DEB		PdPtRuCuNi/CNFs		Pd/CNFs
	cm3/g			Time	Hydrogen uptake	Time	Hydrogen uptake	Time	Hydrogen uptake	Time	Hydrogen uptake	Time	Hydrogen uptake	Time	Hydrogen uptake	Time	Hydrogen uptake	Time	Hydrogen uptake		Time	Hydrogen uptake	Time	Hydrogen uptake	Time	Hydrogen uptake	Time	Hydrogen uptake	Time	Hydrogen uptake	Time	Hydrogen uptake	Time	Hydrogen uptake		Chemical shift	Intensity	Chemical shift	Intensity	Chemical shift	Intensity
Pd/CNFs	30			h	cm3/g	h	cm3/g	h	cm3/g	h	cm3/g	h	cm3/g	h	cm3/g	h	cm3/g	h	cm3/g		h	cm3/g	h	cm3/g	h	cm3/g	h	cm3/g	h	cm3/g	h	cm3/g	h	cm3/g		ppm		ppm		ppm
Pd-HEA/CNFs	2			0	0.5007	0	0	0	0.47552	38	490	0	0	0	0.00197	9.7	235.6	0	0		0	0.5007	0	0	0	0.70229	0	10.28	7.47229	107.459			49.981	170.867		0.00409	10397400	0.00409	4798180	0.00409	1.62685e+06
Pd/CNFs-DEB	198			0.01832	2.24705	0.10011	0.7127	0.01836	2.88698	39.9443	495.025	0.0415	0.53535	0.01833	3.47791	11.6	243	0.0119	0.28902		0.01832	2.24705	0.10011	0.7127	0.01836	3.71988	0.00943	10.4026	7.49142	107.504			50.0314	170.893		0.01142	10472300	0.01142	1372310	0.01142	4324800
Pd-HEA/CNFs-DEB	762			0.03668	2.80499	0.20023	1.4254	0.03673	4.38689	40.0061	495.153	0.083	1.07069	0.0367	5.55722	11.8963	243.931	0.02381	0.57803		0.03668	2.80499	0.20023	1.4254	0.0367	5.81273	0.01885	10.5251	7.51054	107.55			50.0818	170.919		0.01874	6904690	0.01874	1675940	0.01874	7.86141e+06
				0.05507	3.19248	0.30034	2.13811	0.05507	5.59247	40.068	495.281	0.1245	1.60604	0.05507	6.80661	12.0266	244.302	0.03571	0.86705		0.05507	3.19248	0.30034	2.13811	0.05505	7.40959	0.02828	10.6477	7.52966	107.596			50.1321	170.945		0.02607	5021520	0.02607	1891270	0.02607	4940080
Fig. 3b				0.07341	3.49003	0.40046	2.85081	0.07344	6.59591	40.1299	495.409	0.166	2.14139	0.07343	7.58903	12.1568	244.674	0.04762	1.15607		0.07341	3.49003	0.40046	2.85081	0.07337	8.62037	0.0377	10.7703	7.54879	107.642			50.1825	170.971		0.03339	4845870	0.03339	369819	0.03339	1.46939e+06
	Hydrogen uptake			0.09177	3.74911	0.50057	3.56351	0.09182	7.44279	40.1918	495.537	0.20751	2.67674	0.09179	8.10963	12.287	245.045	0.05952	1.44509		0.09177	3.74911	0.50057	3.56351	0.09169	9.51873	0.04713	10.8929	7.56791	107.687			50.2328	170.997		0.04072	4490720	0.04072	-263075	0.04072	-394411
	cm3/g			0.11011	3.98313	0.60068	4.27621	0.1102	8.17015	40.2537	495.664	0.24901	3.21208	0.11018	8.4793	12.4172	245.416	0.07143	1.7341		0.11011	3.98313	0.60068	4.27621	0.11003	10.1692	0.05656	11.0154	7.58703	107.733			50.2832	171.023		0.04804	4923000	0.04804	859474	0.04804	-994176
Pd/C-DEB	186			0.12848	4.20022	0.7008	4.98892	0.1286	8.79699	40.3155	495.792	0.29051	3.74743	0.12857	8.76064	12.5474	245.788	0.08333	2.02312		0.12848	4.20022	0.7008	4.98892	0.12838	10.639	0.06598	11.138	7.60616	107.779			50.3336	171.049		0.05537	4448010	0.05537	429550	0.05537	-362645
Ru/C-DEB	0			0.14682	4.40824	0.80091	5.70162	0.14696	9.33612	40.3774	495.92	0.33201	4.28278	0.14692	8.97965	12.6776	246.159	0.09524	2.31214		0.14682	4.40824	0.80091	5.70162	0.14671	10.9804	0.07541	11.2606	7.62528	107.824			50.3839	171.075		0.0627	1948950	0.0627	578033	0.0627	929085
PdPtRuCuNi/CNFs-DEB	762			0.16519	4.60808	0.90103	6.41432	0.16531	9.80227	40.4393	496.048	0.37351	4.81812	0.16528	9.15505	12.8078	246.531	0.10714	2.60115		0.16519	4.60808	0.90103	6.41432	0.16504	11.2329	0.08484	11.3831	7.6444	107.87			50.4343	171.101		0.07002	-791784	0.07002	1770170	0.07002	3.76791e+06
				0.18357	4.80437	1.00114	7.12702	0.18364	10.2076	40.5012	496.176	0.41501	5.35347	0.18361	9.3022	12.938	246.902	0.11905	2.89017		0.18357	4.80437	1.00114	7.12702	0.1834	11.4239	0.09426	11.5057	7.66352	107.916			50.4847	171.127		0.07735	-666585	0.07735	-12433	0.07735	3352600
Fig. 3f				0.20189	4.99643	1.10125	7.83972	0.202	10.5561	40.563	496.304	0.45651	5.88882	0.20196	9.42174	13.0682	247.273	0.13095	3.17919		0.20189	4.99643	1.10125	7.83972	0.20171	11.5712	0.10369	11.6283	7.68265	107.962			50.535	171.154		0.08467	-185068	0.08467	-1032730	0.08467	1265576
	alkynyl	phenyl		0.22025	5.17986	1.20137	8.55243	0.22034	10.8602	40.6249	496.432	0.49801	6.42417	0.22032	9.51504	13.1984	247.645	0.14286	3.46821		0.22025	5.17986	1.20137	8.55243	0.22004	11.6833	0.11311	11.7508	7.70177	108.007			50.5854	171.18		0.092	-314312	0.092	-803737	0.092	-99872
	conversion	conversion		0.23861	5.36381	1.30148	9.26513	0.23871	11.1229	40.6868	496.56	0.53951	6.95951	0.23869	9.59392	13.3286	248.016	0.15476	3.75722		0.23861	5.36381	1.30148	9.26513	0.23838	11.7727	0.12254	11.8734	7.72089	108.053			50.6357	171.206		0.09932	1096410	0.09932	-189432	0.09932	-1.72821e+06
	%	%		0.25692	5.5405	1.4016	9.97783	0.25708	11.3473	40.7487	496.688	0.58102	7.49486	0.25706	9.65916	13.4588	248.387	0.16666	4.04624		0.25692	5.5405	1.4016	9.97783	0.25674	11.8382	0.13197	11.996	7.74002	108.099			50.6861	171.232		0.10665	2286520	0.10665	189908	0.10665	-1.63839e+06
Pd/CNFs	27	0		0.27527	5.7089	1.50171	10.6905	0.27548	11.5409	40.8106	496.816	0.62252	8.03021	0.27539	9.71441	13.589	248.759	0.17857	4.33526		0.27527	5.7089	1.50171	10.6905	0.27508	11.8882	0.14139	12.1186	7.75914	108.145			50.7365	171.258		0.11398	4571270	0.11398	1843320	0.11398	-2.76909e+06
PdPtRuCuNi/CNFs	30.8	69.2		0.29367	5.87449	1.60183	11.4032	0.29383	11.707	40.8724	496.944	0.66402	8.56555	0.29375	9.76067	13.7192	249.13	0.19047	4.62428		0.29367	5.87449	1.60183	11.4032	0.2935	11.9253	0.15082	12.2411	7.77826	108.19			50.7868	171.284		0.1213	2759180	0.1213	2943230	0.1213	-2.14379e+06
				0.31202	6.03382	1.70194	12.1159	0.31221	11.846	40.9343	497.072	0.70552	9.1009	0.31215	9.79895	13.8494	249.502	0.20238	4.91329		0.31202	6.03382	1.70194	12.1159	0.31194	11.9496	0.16025	12.3637	7.79739	108.236			50.8372	171.31		0.12863	2593880	0.12863	2177790	0.12863	814973
				0.3304	6.18741	1.80205	12.8286	0.3306	11.9678	40.9962	497.199	0.74702	9.63625	0.33053	9.83212	13.9796	249.873	0.21428	5.20231		0.3304	6.18741	1.80205	12.8286	0.33027	11.9686	0.16967	12.4863	7.81651	108.282			50.8875	171.336		0.13595	2379530	0.13595	-2326420	0.13595	758971
				0.34875	6.33928	1.90217	13.5413	0.34899	12.0754	41.0581	497.327	0.78852	10.1716	0.34887	9.85924	14.1098	250.244	0.22619	5.49133		0.34875	6.33928	1.90217	13.5413	0.3486	11.98	0.1791	12.6089	7.83563	108.327			50.9379	171.362		0.14328	1646750	0.14328	-3538580	0.14328	630108
				0.3671	6.48437	2.00228	14.254	0.36734	12.1617	41.1199	497.455	0.83002	10.7069	0.36724	9.88252	14.24	250.616	0.23809	5.78034		0.3671	6.48437	2.00228	14.254	0.36707	11.9876	0.18852	12.7314	7.85476	108.373			50.9883	171.388		0.15061	387921	0.15061	-4118560	0.15061	1935480
				0.38545	6.62819	2.1024	14.9667	0.38575	12.2283	41.1818	497.583	0.87152	11.2423	0.38563	9.89891	14.3702	250.987	0.25	6.06936		0.38545	6.62819	2.1024	14.9667	0.38545	11.9924	0.19795	12.854	7.87388	108.419			51.0386	171.414		0.15793	-867761	0.15793	-3409030	0.15793	1595360
				0.40377	6.76568	2.20251	15.6794	0.40414	12.2838	41.2437	497.711	0.91302	11.7776	0.404	9.91313	14.5004	251.358	0.2619	6.35838		0.40377	6.76568	2.20251	15.6794	0.40378	11.9928	0.20738	12.9766	7.893	108.465			51.089	171.44		0.16526	784281	0.16526	-3442240	0.16526	443221
				0.42209	6.89893	2.30262	16.3922	0.42247	12.3309	41.3056	497.839	0.95453	12.313	0.42234	9.9265	14.6306	251.73	0.27381	6.6474		0.42209	6.89893	2.30262	16.3922	0.42211	11.993	0.2168	13.0991	7.91213	108.51			51.1393	171.466		0.17258	210346	0.17258	-630311	0.17258	1.38137e+06
				0.44047	7.02712	2.40274	17.1048	0.44084	12.3693	41.3674	497.967	0.99603	12.8483	0.44072	9.93553	14.7608	252.101	0.28571	6.93641		0.44047	7.02712	2.40274	17.1048	0.44045	11.9893	0.22623	13.2217	7.93125	108.556			51.1897	171.492		0.17991	-2118970	0.17991	1383350	0.17991	1.82225e+06
				0.4589	7.15398	2.50285	17.8176	0.45919	12.3991	41.4293	498.095	1.03753	13.3837	0.45907	9.94197	14.891	252.472	0.29762	7.22543		0.4589	7.15398	2.50285	17.8176	0.45879	11.9882	0.23565	13.3443	7.95037	108.602			51.2401	171.518		0.18723	-459391	0.18723	412587	0.18723	1.41987e+06
				0.47725	7.2778	2.60297	18.5303	0.47757	12.4224	41.4912	498.223	1.07903	13.919	0.47742	9.94923	15.0212	252.844	0.30952	7.51445		0.47725	7.2778	2.60297	18.5303	0.47713	11.987	0.24508	13.4669	7.96949	108.647	25.0429	149.239	51.2904	171.544		0.19456	-958704	0.19456	-102792	0.19456	431627
				0.49559	7.39657	2.70308	19.243	0.49594	12.4418	41.5531	498.351	1.12053	14.4544	0.49577	9.95443	15.1514	253.215	0.32143	7.80346		0.49559	7.39657	2.70308	19.243	0.49549	11.9831	0.25451	13.5894	7.98862	108.693	25.0685	149.262	51.3408	171.571		0.20189	-323243	0.20189	-1732440	0.20189	1.24567e+06
				0.51395	7.51105	2.80319	19.9557	0.51426	12.4554	41.615	498.479	1.16203	14.9897	0.51417	9.95938	15.2816	253.587	0.33333	8.09248		0.51395	7.51105	2.80319	19.9557	0.5139	11.9806	0.26393	13.712	8.00774	108.739	25.0941	149.284	51.3912	171.597		0.20921	753567	0.20921	-896725	0.20921	1.44545e+06
				0.5323	7.62325	2.90331	20.6684	0.53264	12.468	41.6768	498.606	1.20353	15.5251	0.53252	9.96244	15.4118	253.958	0.34523	8.3815		0.5323	7.62325	2.90331	20.6684	0.53219	11.977	0.27336	13.8346	8.02686	108.785	25.1197	149.306	51.4415	171.623		0.21654	3312370	0.21654	-435850	0.21654	-747921
				0.55065	7.73264	3.00342	21.3811	0.55101	12.4731	41.7387	498.734	1.24503	16.0604	0.55087	9.96488	15.542	254.329	0.35714	8.67052		0.55065	7.73264	3.00342	21.3811	0.55053	11.974	0.28279	13.9571	8.04599	108.83	25.1454	149.329	51.4919	171.649		0.22386	3548400	0.22386	88146	0.22386	-1.67253e+06
				0.56902	7.83834	3.10354	22.0938	0.56934	12.4776	41.8006	498.862	1.28653	16.5958	0.56923	9.96658	15.6722	254.701	0.36904	8.95953		0.56902	7.83834	3.10354	22.0938	0.56889	11.9707	0.29221	14.0797	8.06511	108.876	25.171	149.351	51.5422	171.675		0.23119	1762340	0.23119	-772900	0.23119	-680416
				0.58733	7.9424	3.20365	22.8065	0.5877	12.4803	41.8625	498.99	1.32804	17.1311	0.58757	9.96823	15.8025	255.072	0.38095	9.24855		0.58733	7.9424	3.20365	22.8065	0.58723	11.9689	0.30164	14.2023	8.08423	108.922	25.1966	149.373	51.5926	171.701		0.23851	560925	0.23851	-4575130	0.23851	955433
				0.60567	8.03997	3.30376	23.5192	0.60609	12.4815	41.9243	499.118	1.36954	17.6665	0.6059	9.96974	15.9327	255.443	0.39285	9.53757		0.60567	8.03997	3.30376	23.5192	0.60555	11.9652	0.31106	14.3248	8.10336	108.968	25.2223	149.396	51.6429	171.727		0.24584	427217	0.24584	-4099010	0.24584	-301963
				0.624	8.13559	3.40388	24.2319	0.9355	13.2285	41.9862	499.246	1.41104	18.2018	0.62427	9.97046	16.0629	255.815	0.40476	9.82658		0.624	8.13559	3.40388	24.2319	0.62386	11.9627	0.32049	14.4474	8.12248	109.013	25.2479	149.418	51.6933	171.753		0.25317	1555390	0.25317	-2681340	0.25317	796464
				0.64233	8.22921	3.50399	24.9446	0.95387	15.6542	42.0481	499.374	1.45254	18.7371	1.26924	13.3989	16.1931	256.186	0.41666	10.1156		0.64233	8.22921	3.50399	24.9446	0.64223	11.9589	0.32992	14.57	8.1416	109.059	25.2735	149.44	51.7437	171.779		0.26049	3103800	0.26049	-1748200	0.26049	1769560
				0.66068	8.3183	3.60411	25.6573	0.97223	17.5931	42.11	499.502	1.49404	19.2725	1.28756	19.4454	16.3233	256.558	0.42857	10.4046		0.66068	8.3183	3.60411	25.6573	1.29981	13.2282	0.33934	14.6926	8.16073	109.105	25.2992	149.463	51.794	171.805		0.26782	3267230	0.26782	-793923	0.26782	679185
				0.67902	8.40695	3.70422	26.37	0.99059	19.3329	42.1719	499.63	1.53554	19.8078	1.30589	23.2343	16.4535	256.929	0.44047	10.6936		0.67902	8.40695	3.70422	26.37	1.31813	15.938	0.34877	14.8151	8.17985	109.15	25.3248	149.485	51.8444	171.831		0.27514	2412710	0.27514	-310525	0.27514	7622.67
				0.69736	8.49221	3.80433	27.0827	1.00894	20.9074	42.2337	499.758	1.57704	20.3432	1.32421	25.6909	16.5837	257.3	0.45238	10.9826		0.69736	8.49221	3.80433	27.0827	1.33648	18.0825	0.3582	14.9377	8.19897	109.196	25.3504	149.507	51.8948	171.857		0.28247	1647770	0.28247	-276564	0.28247	-996223
				0.71574	8.57542	3.90445	27.7954	1.02732	22.3323	42.2956	499.886	1.61854	20.8785	1.34257	27.2571	16.7139	257.672	0.46428	11.2717		0.71574	8.57542	3.90445	27.7954	1.35484	19.9939	0.36762	15.0603	8.2181	109.242	25.376	149.53	51.9451	171.883		0.28979	1802400	0.28979	379968	0.28979	-125001
				0.73409	8.6556	4.00456	28.5081	1.04571	23.6337	42.3575	500.013	1.66004	21.4139	1.36089	28.2657	16.8441	258.043	0.47619	11.5607		0.73409	8.6556	4.00456	28.5081	1.37315	21.7097	0.37705	15.1828	8.23722	109.288	25.4017	149.552	51.9955	171.909		0.29712	792564	0.29712	1359420	0.29712	672531
				0.75244	8.73254	4.10468	29.2208	1.06403	24.8182	42.4194	500.141	1.70155	21.9492	1.37922	28.9387	16.9743	258.414	0.48809	11.8497		0.75244	8.73254	4.10468	29.2208	1.39151	23.2685	0.38647	15.3054	8.25634	109.333	25.4273	149.574	52.0458	171.935		0.30445	1557410	0.30445	674556	0.30445	-909588
				0.7708	8.80914	4.20479	29.9335	1.0824	25.8994	42.4812	500.269	1.74305	22.4846	1.39757	29.407	17.1045	258.786	0.49999	12.1387		0.7708	8.80914	4.20479	29.9335	1.40984	24.6945	0.3959	15.428	8.27546	109.379	25.4529	149.597	52.0962	171.962		0.31177	-1008680	0.31177	-847622	0.31177	-1.38755e+06
				0.78924	8.88469	4.30491	30.6462	1.10076	26.8981	42.5431	500.397	1.78455	23.0199	1.41588	29.7474	17.2347	259.157	0.5119	12.4277		0.78924	8.88469	4.30491	30.6462	1.42818	25.9993	0.40533	15.5506	8.29459	109.425	25.4786	149.619	52.1466	171.988		0.3191	-1817060	0.3191	1573770	0.3191	-403268
				0.80765	8.95575	4.40502	31.3589	1.11912	27.8164	42.605	500.525	1.82605	23.5553	1.4342	29.9988	17.3649	259.528	0.5238	12.7168		0.80765	8.95575	4.40502	31.3589	1.44655	27.1968	0.41475	15.6731	8.31371	109.47	25.5042	149.641	52.1969	172.014		0.32642	-842036	0.32642	1709920	0.32642	-663339
				0.82607	9.02612	4.50513	32.0716	1.13749	28.6579	42.6669	500.653	1.86755	24.0906	1.45255	30.1938	17.4951	259.9	0.53571	13.0058		0.82607	9.02612	4.50513	32.0716	1.46494	28.3025	0.42418	15.7957	8.33283	109.516	25.5298	149.664	52.2473	172.04		0.33375	1090300	0.33375	-1446970	0.33375	-1.42813e+06
				0.84443	9.09273	4.60525	32.7843	1.15586	29.4355	42.7287	500.781	1.90905	24.626	1.47086	30.345	17.6253	260.271	0.54761	13.2948		0.84443	9.09273	4.60525	32.7843	1.48329	29.3171	0.4336	15.9183	8.35196	109.562	25.5555	149.686	52.2976	172.066		0.34107	906558	0.34107	-5013310	0.34107	195417
				0.86276	9.15647	4.70536	33.497	1.17426	30.1546	42.7906	500.909	1.95055	25.1613	1.48921	30.4651	17.7555	260.643	0.55952	13.5838		0.86276	9.15647	4.70536	33.497	1.50162	30.249	0.44303	16.0408	8.37108	109.608	25.5811	149.708	52.348	172.092		0.3484	975328	0.3484	-3245390	0.3484	648747
				0.88108	9.21896	4.80548	34.2097	1.19262	30.8188	42.8525	501.037	1.99205	25.6967	1.50752	30.5628	17.8857	261.014	0.57142	13.8728		0.88108	9.21896	4.80548	34.2097	1.51999	31.1038	0.45246	16.1634	8.3902	109.653	25.6067	149.731	52.3984	172.118		0.35573	772085	0.35573	-321073	0.35573	-314251
				0.89943	9.27975	4.90559	34.9224	1.21097	31.4323	42.9144	501.165	2.03355	26.232	1.52585	30.6435	18.0159	261.385	0.58333	14.1618		0.89943	9.27975	4.90559	34.9224	1.53832	31.8837	0.46188	16.286	8.40933	109.699	25.6323	149.753	52.4487	172.144		0.36305	-152362	0.36305	-1715430	0.36305	-3.18005e+06
				0.9178	9.34007	5.0057	35.6351	1.22935	32.0003	42.9763	501.293	2.07506	26.7674	1.54417	30.7109	18.1461	261.757	0.59523	14.4509		0.9178	9.34007	5.0057	35.6351	1.55665	32.5936	0.47131	16.4086	8.42845	109.745	25.658	149.775	52.4991	172.17		0.37038	-1805090	0.37038	-583590	0.37038	-2723880
				0.93619	9.3958	5.10582	36.3478	1.24773	32.5259	43.0381	501.421	2.11656	27.3027	1.56254	30.7617	18.2763	262.128	0.60714	14.7399		0.93619	9.3958	5.10582	36.3478	1.57498	33.2282	0.48074	16.5311	8.44757	109.791	25.6836	149.798	52.5495	172.196		0.3777	-2334040	0.3777	481049	0.3777	-2.39635e+06
				0.95453	9.45136	5.20593	37.0605	1.26609	33.0147	43.1	501.548	2.15806	27.838	1.58091	30.805	18.4065	262.499	0.61904	15.0289		0.95453	9.45136	5.20593	37.0605	1.59329	33.7978	0.49016	16.6537	8.4667	109.836	25.7092	149.82	52.5998	172.222		0.38503	-2405760	0.38503	585987	0.38503	-381380
				0.97299	9.50415	5.30605	37.7732	1.28443	33.4667	43.1619	501.676	2.19956	28.3734	1.59925	30.8382	18.5367	262.871	0.63095	15.3179		0.97299	9.50415	5.30605	37.7732	1.61165	34.2952	0.49959	16.7763	8.48582	109.882	25.7349	149.842	52.6502	172.248		0.39235	-1973490	0.39235	1202150	0.39235	1554960
				0.99139	9.55608	5.40616	38.4859	1.30279	33.884	43.2238	501.804	2.24106	28.9088	1.61763	30.8674	18.6669	263.242	0.64285	15.6069		0.99139	9.55608	5.40616	38.4859	1.62998	34.727	0.50901	16.8988	8.50494	109.928	25.7605	149.865	52.7005	172.274		0.39968	-1622700	0.39968	837065	0.39968	1.68329e+06
				1.00973	9.60525	5.50627	39.1986	1.32112	34.2675	43.2856	501.932	2.28256	29.4441	1.63608	30.8917	18.7971	263.614	0.65475	15.8959		1.00973	9.60525	5.50627	39.1986	1.64835	35.0903	0.51844	17.0214	8.52407	109.973	25.7861	149.887	52.7509	172.3		0.40701	-1013540	0.40701	1143930	0.40701	-632251
				1.02814	9.6521	5.60639	39.9113	1.33948	34.6247	43.3475	502.06	2.32406	29.9794	1.6544	30.91	18.9273	263.985	0.66666	16.185		1.02814	9.6521	5.60639	39.9113	1.66682	35.3866	0.52787	17.144	8.54319	110.019	25.8118	149.909	52.8013	172.326		0.41433	-139980	0.41433	2048900	0.41433	-1776240
				1.04658	9.69726	5.7065	40.624	1.35785	34.9532	43.4094	502.188	2.36556	30.5148	1.67273	30.9271	19.0575	264.356	0.67856	16.474		1.04658	9.69726	5.7065	40.624	1.68523	35.6213	0.53729	17.2665	8.56231	110.065	25.8374	149.932	52.8516	172.352		0.42166	756922	0.42166	2282760	0.42166	-198289
				1.06496	9.74171	5.80662	41.3367	1.37618	35.2563	43.4713	502.316	2.40706	31.0501	1.69106	30.9389	19.1877	264.728	0.69047	16.763		1.06496	9.74171	5.80662	41.3367	1.70354	35.8008	0.54672	17.3891	8.58143	110.111	25.863	149.954	52.902	172.379		0.42898	831491	0.42898	2456730	0.42898	822180
				1.08339	9.78332	5.90673	42.0494	1.39456	35.5292	43.5332	502.444	2.44857	31.5855	1.70943	30.9499	19.3179	265.099	0.70237	17.052		1.08339	9.78332	5.90673	42.0494	1.72188	35.9336	0.55615	17.5117	8.60056	110.156	25.8886	149.976	52.9523	172.405		0.43631	726001	0.43631	3048230	0.43631	-916019
				1.10179	9.82524	6.00684	42.7621	1.41293	35.7855	43.595	502.572	2.49007	32.1208	1.72779	30.9581	19.4481	265.47	0.71428	17.341		1.10179	9.82524	6.00684	42.7621	1.74021	36.0335	0.56557	17.6343	8.61968	110.202	25.9143	149.999	53.0027	172.431		0.44363	840120	0.44363	3165210	0.44363	-1.94479e+06
				1.12016	9.86324	6.10696	43.4748	1.43131	36.0183	43.6569	502.7	2.53157	32.6562	1.74613	30.9643	19.5783	265.842	0.72618	17.6301		1.12016	9.86324	6.10696	43.4748	1.75856	36.1059	0.575	17.7568	8.6388	110.248	25.9399	150.021	53.0531	172.457		0.45096	57890	0.45096	899436	0.45096	-1.73223e+06
				1.13853	9.89831	6.20707	44.1875	1.44968	36.2293	43.7188	502.828	2.57307	33.1915	1.76446	30.9714	19.7085	266.213	0.73809	17.9191		1.13853	9.89831	6.20707	44.1875	1.7769	36.1604	0.58442	17.8794	8.65793	110.294	25.9655	150.043	53.1034	172.483		0.45828	-1327210	0.45828	-753667	0.45828	-1.1797e+06
				1.15688	9.93476	6.30719	44.9002	1.46803	36.4207	43.7807	502.955	2.61457	33.7269	1.78281	30.9765	19.8388	266.584	0.74999	18.2081		1.15688	9.93476	6.30719	44.9002	1.79528	36.1972	0.59385	18.002	8.67705	110.339	25.9912	150.066	53.1538	172.509		0.46561	-2451290	0.46561	-796228	0.46561	-351472
				1.17523	9.96963	6.4073	45.6129	1.4864	36.5944	43.8425	503.083	2.65607	34.2622	1.80118	30.9786	19.9689	266.956	0.7619	18.4971		1.17523	9.96963	6.4073	45.6129	1.81365	36.2239	0.60328	18.1245	8.69617	110.385	26.0168	150.088	53.2041	172.535		0.47294	-3038660	0.47294	-317908	0.47294	1.29067e+06
				1.19367	10.003	6.50741	46.3256	1.50474	36.7523	43.9044	503.211	2.69757	34.7976	2.36749	36.2241	20.0992	267.327	0.7738	18.7861		1.19367	10.003	6.50741	46.3256	1.83202	36.2423	0.6127	18.2471	8.7153	110.431	26.0424	150.11	53.2545	172.561		0.48026	-2037860	0.48026	-1346720	0.48026	-720543
				1.21207	10.0353	6.60753	47.0383	1.52312	36.8931	43.9663	503.339	2.73907	35.3329	2.38583	44.0966	20.2294	267.699	0.78571	19.0751		1.21207	10.0353	6.60753	47.0383	1.85036	36.253	0.62213	18.3697	8.73442	110.476	26.0681	150.133	53.3049	172.587		0.48759	-1284800	0.48759	-1437770	0.48759	-1.41299e+06
				1.23043	10.0663	6.70764	47.751	1.54148	37.017	44.0282	503.467	2.78057	35.8683	2.40421	49.2363	20.3596	268.07	0.79761	19.3641		1.23043	10.0663	6.70764	47.751	1.86867	36.2593	0.63155	18.4923	8.75354	110.522	26.0937	150.155	53.3552	172.613		0.49491	-1941840	0.49491	-1234040	0.49491	-800104
				1.24876	10.0954	6.80776	48.4637	1.55983	37.1318	44.09	503.595	2.82208	36.4036	2.42257	52.9063	20.4898	268.441	0.80952	19.6532		1.24876	10.0954	6.80776	48.4637	1.88701	36.2617	0.64098	18.6148	8.77267	110.568	26.1193	150.178	53.4056	172.639		0.50224	-1665240	0.50224	-2065660	0.50224	-80744
				1.2671	10.1223	6.90787	49.1765	1.57817	37.2366	44.1519	503.723	2.86358	36.9389	2.44089	55.4922	20.62	268.813	0.82142	19.9422		1.2671	10.1223	6.90787	49.1765	1.90533	36.2618	0.65041	18.7374	8.79179	110.614	26.145	150.2	53.456	172.665		0.50956	-151988	0.50956	-1250580	0.50956	-71262.7
				1.28545	10.1492	7.00799	49.8892	1.59657	37.3251	44.2138	503.851	2.90508	37.4743	2.45921	57.2948	20.7502	269.184	0.83332	20.2312		1.28545	10.1492	7.00799	49.8892	1.92365	36.2615	0.65983	18.86	8.81091	110.659	26.1706	150.222	53.5063	172.691		0.51689	-2214540	0.51689	-1973680	0.51689	-922955
				1.30381	10.1726	7.1081	50.6018	1.61493	37.4033	44.2757	503.979	2.94658	38.0097	2.47753	58.5628	20.8804	269.555	0.84523	20.5202		1.30381	10.1726	7.1081	50.6018	2.43131	37.0127	0.66926	18.9825	8.83004	110.705	26.1962	150.245	53.5567	172.717		0.52422	-3080490	0.52422	-1795440	0.52422	-2966960
				1.32216	10.196	7.20821	51.3146	1.63327	37.4696	44.3376	504.107	2.98808	38.545	2.49587	59.4637	21.0106	269.927	0.85713	20.8092		1.32216	10.196	7.20821	51.3146	2.44967	38.5904	0.67869	19.1051	8.84916	110.751	26.2218	150.267	53.607	172.743		0.53154	-819230	0.53154	-4183650	0.53154	-2.07845e+06
				1.34057	10.22	7.30833	52.0273	1.65163	37.5287	44.3994	504.235	3.02958	39.0803	2.5142	60.1134	21.1408	270.298	0.86904	21.0983		1.34057	10.22	7.30833	52.0273	2.46804	39.8797	0.68811	19.2277	8.86828	110.796	26.2475	150.289	53.6574	172.769		0.53887	-410623	0.53887	-1897070	0.53887	-223936
				1.35892	10.2395	7.40844	52.74	1.66999	37.5797	44.4613	504.362	3.07108	39.6157	2.53254	60.5907	21.271	270.67	0.88094	21.3873		1.35892	10.2395	7.40844	52.74	2.48637	41.0949	0.69754	19.3503	8.88741	110.842	26.2731	150.312	53.7077	172.796		0.54619	-652509	0.54619	2823570	0.54619	529391
				1.37726	10.2603	7.50856	53.4527	1.68833	37.6231	44.5232	504.49	3.11258	40.151	2.55086	60.9512	21.4012	271.041	0.89285	21.6763		1.37726	10.2603	7.50856	53.4527	2.50474	42.2455	0.70696	19.4728	8.90653	110.888	26.2987	150.334	53.7581	172.822		0.55352	986591	0.55352	3603350	0.55352	641269
				1.39559	10.2767	7.60867	54.1654	1.7067	37.6602	44.5851	504.618	3.15408	40.6864	2.5692	61.2248	21.5314	271.412	0.90475	21.9653		1.39559	10.2767	7.60867	54.1654	2.52307	43.3437	0.71639	19.5954	8.92565	110.934	26.3244	150.356	53.8085	172.848		0.56084	96927	0.56084	4342600	0.56084	224120
				1.41391	10.2958	7.70878	54.8781	1.72508	37.6922	44.6469	504.746	3.19559	41.2217	2.58757	61.4367	21.6616	271.784	0.91666	22.2543		1.41391	10.2958	7.70878	54.8781	2.54144	44.3911	0.72582	19.718	8.94477	110.979	26.35	150.379	53.8588	172.874		0.56817	-300778	0.56817	3298440	0.56817	130104
				1.43227	10.3119	7.8089	55.5908	1.74346	37.7174	44.7088	504.874	3.23709	41.7571	2.60592	61.6011	21.7918	272.155	0.92856	22.5433		1.43227	10.3119	7.8089	55.5908	2.55983	45.3963	0.73524	19.8405	8.9639	111.025	26.3756	150.401	53.9092	172.9		0.5755	1834030	0.5755	246643	0.5755	227104
				1.45068	10.3283	7.90901	56.3035	1.76184	37.7383	44.7707	505.002	3.27859	42.2924	2.62426	61.7326	21.922	272.526	0.94047	22.8324		1.45068	10.3283	7.90901	56.3035	2.57817	46.3535	0.74467	19.9631	8.98302	111.071	26.4013	150.423	53.9596	172.926		0.58282	3256010	0.58282	-2016180	0.58282	-215593
				1.46903	10.3414	8.00913	57.0162	1.78017	37.7568	44.8326	505.13	3.32009	42.8278	2.64259	61.84	22.0522	272.898	0.95237	23.1214		1.46903	10.3414	8.00913	57.0162	2.59653	47.2754	0.7541	20.0857	9.00214	111.117	26.4269	150.446	54.0099	172.952		0.59015	1911680	0.59015	-801031	0.59015	-396347
				1.48739	10.3554	8.10924	57.7289	1.79855	37.7695	44.8945	505.258	3.36159	43.3631	2.66092	61.9288	22.1824	273.269	0.96428	23.4104		1.48739	10.3554	8.10924	57.7289	2.61491	48.1628	0.76352	20.2083	9.02127	111.162	26.4525	150.468	54.0603	172.978		0.59747	-324731	0.59747	-1103840	0.59747	-1.45681e+06
				1.50575	10.3668	8.20935	58.4416	1.81687	37.7827	44.9563	505.386	3.40309	43.8985	2.67935	61.9992	22.3126	273.64	0.97618	23.6994		1.50575	10.3668	8.20935	58.4416	2.63327	49.0134	0.77295	20.3308	9.04039	111.208	26.4781	150.49	54.1106	173.004		0.6048	-47441	0.6048	-2819520	0.6048	-38945.3
				1.52409	10.3799	8.30947	59.1543	1.83524	37.79	45.0182	505.514	3.44459	44.4338	2.69778	62.0548	22.4428	274.012	0.98808	23.9884		1.52409	10.3799	8.30947	59.1543	2.65161	49.8352	0.78237	20.4534	9.05951	111.254	26.5038	150.513	54.161	173.03		0.61212	1396330	0.61212	-2515130	0.61212	1631840
				1.54246	10.3886	8.40958	59.867	1.85359	37.7953	45.0801	505.642	3.48609	44.9692	2.7161	62.102	22.573	274.383	0.99999	24.2774		1.54246	10.3886	8.40958	59.867	2.66994	50.6259	0.7918	20.576	9.07864	111.299	26.5294	150.535	54.2114	173.056		0.61945	791577	0.61945	-1536010	0.61945	3.24699e+06
				1.56078	10.3988	8.5097	60.5797	1.87194	37.8016	45.142	505.769	3.52759	45.5045	2.73443	62.1404	22.7032	274.755	1.01189	24.5665		1.56078	10.3988	8.5097	60.5797	2.68831	51.3879	0.80123	20.6985	9.09776	111.345	26.555	150.557	54.2617	173.082		0.62678	879544	0.62678	-3993200	0.62678	2.09007e+06
				1.57915	10.4072	8.60981	61.2924	1.8903	37.8047	45.2038	505.897	3.5691	46.0399	2.75275	62.1729	22.8334	275.126	1.0238	24.8555		1.57915	10.4072	8.60981	61.2924	2.70667	52.126	0.81065	20.8211	9.11688	111.391	26.5807	150.58	54.3121	173.108		0.6341	854962	0.6341	-4824530	0.6341	2045080
				1.59747	10.4159	8.70992	62.0051	1.90868	37.8081	45.2657	506.025	3.6106	46.5752	2.77109	62.1989	22.9636	275.497	1.0357	25.1445		1.59747	10.4159	8.70992	62.0051	2.72503	52.8383	0.82008	20.9437	9.13601	111.437	26.6063	150.602	54.3624	173.134		0.64143	-1303090	0.64143	-4495180	0.64143	1520080
				1.61581	10.4241	8.81004	62.7178	1.92703	37.8092	45.3276	506.153	3.6521	47.1106	2.7894	62.2212	23.0938	275.869	1.04761	25.4335		1.61581	10.4241	8.81004	62.7178	2.74338	53.5263	0.8295	21.0663	9.15513	111.482	26.6319	150.624	54.4128	173.16		0.64875	-1664290	0.64875	-1188210	0.64875	725823
				1.63414	10.4313	8.91015	63.4305	1.94536	37.8103	45.3895	506.281	3.6936	47.6459	2.80773	62.2392	23.224	276.24	1.05951	25.7225		1.63414	10.4313	8.91015	63.4305	2.76176	54.1958	0.83893	21.1888	9.17425	111.528	26.6576	150.647	54.4632	173.186		0.65608	-2376520	0.65608	757218	0.65608	669433
				1.65251	10.4368	9.01027	64.1432	1.96371	37.8108	45.4513	506.409	3.7351	48.1812	2.82616	62.2542	23.3542	276.611	1.07142	26.0115		1.65251	10.4368	9.01027	64.1432	2.78013	54.8414	0.84836	21.3114	9.19338	111.574	26.6832	150.669	54.5135	173.213		0.6634	-1664770	0.6634	3305070	0.6634	2.45457e+06
				1.67082	10.4442	9.11038	64.8559	1.98207	37.8092	45.5132	506.537	3.7766	48.7166	2.84201	62.2666	23.4844	276.983	1.08332	26.3006		1.67082	10.4442	9.11038	64.8559	2.79846	55.4642	0.85778	21.434	9.2125	111.619	26.7088	150.691	54.5639	173.239		0.67073	-702129	0.67073	2944800	0.67073	1.27638e+06
				1.68916	10.449	9.21049	65.5686	2.00042	37.8083	45.5751	506.665	3.8181	49.2519	2.86037	62.2755	23.6146	277.354	1.09523	26.5896		1.68916	10.449	9.21049	65.5686	2.81681	56.0659	0.86721	21.5565	9.23162	111.665	26.7344	150.714	54.6142	173.265		0.67806	-3528360	0.67806	2256510	0.67806	964368
				1.70751	10.454	9.31061	66.2813	2.0188	37.8087	45.637	506.793	3.8596	49.7873	2.87871	62.2838	23.7448	277.726	1.10713	26.8786		1.70751	10.454	9.31061	66.2813	2.83517	56.6487	0.87664	21.6791	9.25074	111.711	26.7601	150.736	54.6646	173.291		0.68538	-3984060	0.68538	-183043	0.68538	-126616
				1.72588	10.4597	9.41072	66.994	2.03715	37.8053	45.6989	506.921	3.9011	50.3226	2.89705	62.2918	23.8751	278.097	1.11904	27.1676		1.72588	10.4597	9.41072	66.994	2.85354	57.2176	0.88606	21.8017	9.26987	111.757	26.7857	150.758	54.715	173.317		0.69271	-2013590	0.69271	891052	0.69271	-493520
				1.74425	10.4644	9.51084	67.7067	2.0555	37.8046	45.7607	507.049	3.94261	50.858	2.9154	62.2978	24.0053	278.468	1.13094	27.4566		1.74425	10.4644	9.51084	67.7067	2.87189	57.7665	0.89549	21.9243	9.28899	111.802	26.8113	150.781	54.7653	173.343		0.70003	-1228810	0.70003	3253370	0.70003	-1281852
				2.39785	10.3851	9.61095	68.4194	2.37753	38.4837	45.8226	507.177	3.98411	51.3933	2.93371	62.3031	24.1354	278.84	1.14284	27.7457		2.39785	10.3851	9.61095	68.4194	2.89023	58.3002	0.90491	22.0468	9.30811	111.848	26.837	150.803	54.8157	173.369		0.70736	2358360	0.70736	-73122	0.70736	69917.3
				2.41617	11.2906	9.71107	69.1321	2.39588	40.4014	45.8845	507.304	4.02561	51.9287	2.95206	62.3061	24.2657	279.211	1.15475	28.0347		2.41617	11.2906	9.71107	69.1321	2.90859	58.8146	0.91434	22.1694	9.32724	111.894	26.8626	150.825	54.8661	173.395		0.71468	2805860	0.71468	-1690720	0.71468	1.92217e+06
				2.43449	11.7993	9.81118	69.8448	2.41426	42.0366	45.9464	507.432	4.06711	52.464	2.97037	62.3081	24.3959	279.582	1.16665	28.3237		2.43449	11.7993	9.81118	69.8448	2.92693	59.3175	0.92377	22.292	9.34636	111.94	26.8882	150.848	54.9164	173.421		0.72201	1820970	0.72201	-1376380	0.72201	3.33515e+06
				2.45285	12.2677	9.91129	70.5575	2.43261	43.5774	46.0082	507.56	4.10861	52.9994	2.9887	62.31	24.5261	279.954	1.17856	28.6127		2.45285	12.2677	9.91129	70.5575	2.94528	59.8041	0.93319	22.4145	9.36548	111.985	26.9139	150.87	54.9668	173.447		0.72934	3051950	0.72934	-1421570	0.72934	2276480
				2.47119	12.701	10.0114	71.2702	2.45099	45.0354	46.0701	507.688	4.15011	53.5347	3.00702	62.3132	24.6563	280.325	1.19046	28.9017		2.47119	12.701	10.0114	71.2702	2.96362	60.2757	0.94262	22.5371	9.38461	112.031	26.9395	150.892	55.0171	173.473		0.73666	6121140	0.73666	-714814	0.73666	500559
				2.4895	13.1155	10.1115	71.9829	2.46937	46.4148	46.132	507.816	4.19161	54.0701	3.02536	62.3137	24.7865	280.696	1.20237	29.1907		2.4895	13.1155	10.1115	71.9829	2.98199	60.7365	0.95205	22.6597	9.40373	112.077	26.9651	150.915	55.0675	173.499		0.74399	7677740	0.74399	-192968	0.74399	718832
				2.50785	13.5059	10.2116	72.6956	2.4877	47.7168	46.1939	507.944	4.23311	54.6054	3.04369	62.3158	24.9167	281.068	1.21427	29.4797		2.50785	13.5059	10.2116	72.6956	3.00034	61.1851	0.96147	22.7823	9.42285	112.122	26.9907	150.937	55.1179	173.525		0.75131	4435230	0.75131	-1286900	0.75131	1.01338e+06
				2.52619	13.8876	10.3117	73.4083	2.50603	48.9533	46.2558	508.072	4.27461	55.1408	3.06203	62.3151	25.0469	281.439	1.22618	29.7688		2.52619	13.8876	10.3117	73.4083	3.01872	61.6198	0.9709	22.9048	9.44198	112.168	27.0164	150.959	55.1682	173.551		0.75864	945291	0.75864	-1274010	0.75864	1.59013e+06
				2.54454	14.253	10.4119	74.121	2.52437	50.1266	46.3176	508.2	4.31612	55.6761	3.08035	62.3173	25.1771	281.811	1.23808	30.0578		2.54454	14.253	10.4119	74.121	3.03708	62.0442	0.98032	23.0274	9.4611	112.214	27.042	150.982	55.2186	173.577		0.76596	1251430	0.76596	-398472	0.76596	454016
				2.56288	14.6101	10.512	74.8337	2.54273	51.2472	46.3795	508.328	4.35762	56.2114	3.57584	68.2413	25.3073	282.182	1.24999	30.3468		2.56288	14.6101	10.512	74.8337	3.05542	62.4515	0.98975	23.15	9.48022	112.26	27.0676	151.004	55.2689	173.604		0.77329	1373510	0.77329	-2099510	0.77329	-363611
				2.58119	14.9581	10.6121	75.5464	2.5611	52.3078	46.4414	508.456	4.39912	56.7468	3.59416	77.1922	25.4375	282.553	1.26189	30.6358		2.58119	14.9581	10.6121	75.5464	3.07381	62.8516	0.99918	23.2725	9.49935	112.305	27.0933	151.026	55.3193	173.63		0.78062	2340900	0.78062	-1821390	0.78062	680129
				2.59951	15.3069	10.7122	76.2591	2.57947	53.3256	46.5033	508.584	4.44062	57.2822	3.6125	83.3543	25.5677	282.925	1.2738	30.9248		2.59951	15.3069	10.7122	76.2591	3.09214	63.2405	1.0086	23.3951	9.51847	112.351	27.1189	151.049	55.3697	173.656		0.78794	640214	0.78794	268153	0.78794	943735
				2.61788	15.6404	10.8123	76.9718	2.59782	54.291	46.5651	508.711	4.48212	57.8175	3.63084	87.9863	25.6979	283.296	1.2857	31.2139		2.61788	15.6404	10.8123	76.9718	3.11049	63.6185	1.01803	23.5177	9.53759	112.397	27.1445	151.071	55.42	173.682		0.79527	-542755	0.79527	3837970	0.79527	2.03683e+06
				2.63623	15.9648	10.9124	77.6845	2.61615	55.2133	46.627	508.839	4.52362	58.3528	3.64923	91.5247	25.8281	283.667	1.29761	31.5029		2.63623	15.9648	10.9124	77.6845	3.12885	63.9839	1.02746	23.6403	9.55671	112.442	27.1702	151.094	55.4704	173.708		0.80259	59883	0.80259	4860650	0.80259	-550691
				2.65462	16.2895	11.0125	78.3972	2.63452	56.0936	46.6889	508.967	4.56512	58.8882	3.66761	94.2276	25.9583	284.039	1.30951	31.7919		2.65462	16.2895	11.0125	78.3972	3.14723	64.3422	1.03688	23.7628	9.57584	112.488	27.1958	151.116	55.5207	173.734		0.80992	-1633300	0.80992	2594640	0.80992	-1.77925e+06
				2.67297	16.6069	11.1127	79.1099	2.65287	56.9386	46.7508	509.095	4.60662	59.4235	3.68597	96.2868	26.0885	284.41	1.32141	32.0809		2.67297	16.6069	11.1127	79.1099	3.16559	64.6898	1.04631	23.8854	9.59496	112.534	27.2214	151.138	55.5711	173.76		0.81724	-2431990	0.81724	897107	0.81724	-1253356
				2.69134	16.9136	11.2128	79.8226	2.67126	57.7574	46.8126	509.223	4.64812	59.9589	3.70431	97.8649	26.2187	284.782	1.33332	32.3699		2.69134	16.9136	11.2128	79.8226	3.18396	65.0272	1.05573	24.008	9.61408	112.58	27.2471	151.161	55.6215	173.786		0.82457	-3330030	0.82457	-738913	0.82457	674476
				2.70971	17.2166	11.3129	80.5353	2.68964	58.5342	46.8745	509.351	4.68963	60.4942	3.72266	99.0855	26.3489	285.153	1.34522	32.6589		2.70971	17.2166	11.3129	80.5353	3.20233	65.3557	1.06516	24.1305	9.63321	112.625	27.2727	151.183	55.6718	173.812		0.8319	-3418940	0.8319	2328670	0.8319	407791
				2.7281	17.5167	11.413	81.2481	2.70798	59.2809	46.9364	509.479	4.73113	61.0296	3.74101	100.042	26.4791	285.524	1.35713	32.948		2.7281	17.5167	11.413	81.2481	3.22067	65.6755	1.07459	24.2531	9.65233	112.671	27.2983	151.205	55.7222	173.838		0.83922	-1318900	0.83922	2277940	0.83922	-821445
				2.74644	17.81	11.5131	81.9608	2.72634	59.9928	46.9983	509.607	4.77263	61.5649	3.75934	100.794	26.6093	285.896	1.36903	33.237		2.74644	17.81	11.5131	81.9608	3.23902	65.986	1.08401	24.3757	9.67145	112.717	27.3239	151.228	55.7726	173.864		0.84655	-329111	0.84655	-1392030	0.84655	-1.87057e+06
				2.76476	18.0957	11.6132	82.6735	2.74469	60.679	47.0602	509.735	4.81413	62.1003	3.77771	101.389	26.7395	286.267	1.38094	33.526		2.76476	18.0957	11.6132	82.6735	3.25738	66.2885	1.09344	24.4982	9.69058	112.763	27.3496	151.25	55.8229	173.89		0.85387	-1619740	0.85387	-2763310	0.85387	-1.15083e+06
				2.78312	18.3783	11.7134	83.3862	2.76304	61.3354	47.122	509.863	4.85563	62.6356	3.79608	101.865	26.8697	286.638	1.39284	33.815		2.78312	18.3783	11.7134	83.3862	3.2757	66.5823	1.10286	24.6208	9.7097	112.808	27.3752	151.272	55.8733	173.916		0.8612	-3346700	0.8612	-4087650	0.8612	805915
				2.80148	18.6553	11.8135	84.0989	2.78146	61.9704	47.1839	509.991	4.89713	63.171	3.81447	102.246	26.9999	287.01	1.40475	34.104		2.80148	18.6553	11.8135	84.0989	3.29405	66.8667	1.11229	24.7434	9.72882	112.854	27.4008	151.295	55.9236	173.942		0.86852	-1314800	0.86852	-3792360	0.86852	-73782.7
				2.81983	18.9286	11.9136	84.8116	2.79979	62.5692	47.2458	510.118	4.93863	63.7063	3.83287	102.552	27.1301	287.381	1.41665	34.3931		2.81983	18.9286	11.9136	84.8116	3.31242	67.1449	1.12172	24.866	9.74795	112.9	27.4265	151.317	55.974	173.968		0.87585	-520371	0.87585	-2100490	0.87585	268924
				2.83818	19.1963	12.0137	85.5243	2.81818	63.1514	47.3077	510.246	4.98013	64.2417	3.85123	102.799	27.2603	287.752	1.42856	34.6821		2.83818	19.1963	12.0137	85.5243	3.33074	67.4161	1.13114	24.9885	9.76707	112.945	27.4521	151.339	56.0243	173.994		0.88318	150350	0.88318	-472557	0.88318	-630444
				2.85654	19.4596	12.1138	86.237	2.83656	63.7104	47.3695	510.374	5.02163	64.777	3.86959	103	27.3905	288.124	1.44046	34.9711		2.85654	19.4596	12.1138	86.237	3.34909	67.6766	1.14057	25.1111	9.78619	112.991	27.4777	151.362	56.0747	174.021		0.8905	811510	0.8905	919690	0.8905	-68310.7
				2.87495	19.7138	12.2139	86.9497	2.85495	64.2488	47.4314	510.502	5.06314	65.3123	3.88794	103.163	27.5207	288.495	1.45237	35.2601		2.87495	19.7138	12.2139	86.9497	3.36743	67.9309	1.15	25.2337	9.80532	113.037	27.5034	151.384	56.1251	174.047		0.89783	1941590	0.89783	1956170	0.89783	-143453
				2.89332	19.967	12.314	87.6624	2.87332	64.7624	47.4933	510.63	5.10464	65.8477	3.90629	103.295	27.6509	288.867	1.46427	35.5491		2.89332	19.967	12.314	87.6624	3.38577	68.175	1.15942	25.3562	9.82444	113.083	27.529	151.406	56.1754	174.073		0.90515	2827570	0.90515	2658540	0.90515	1.35043e+06
				2.91165	20.2174	12.4141	88.3751	2.89169	65.2591	47.5552	510.758	5.14614	66.383	3.92463	103.407	27.7812	289.238	1.47617	35.8381		2.91165	20.2174	12.4141	88.3751	3.40414	68.4137	1.16885	25.4788	9.84356	113.128	27.5546	151.429	56.2258	174.099		0.91248	4275550	0.91248	2607720	0.91248	667171
				2.93	20.4611	12.5143	89.0878	2.91005	65.736	47.6171	510.886	5.18764	66.9184	3.94297	103.501	27.9113	289.609	1.48808	36.1272		2.93	20.4611	12.5143	89.0878	3.42248	68.6445	1.17827	25.6014	9.86269	113.174	27.5802	151.451	56.2762	174.125		0.9198	1786920	0.9198	1191300	0.9198	-1.15319e+06
				2.94831	20.7021	12.6144	89.8005	2.9284	66.1938	47.6789	511.014	5.22914	67.4537	3.96133	103.581	28.0416	289.981	1.49998	36.4162		2.94831	20.7021	12.6144	89.8005	3.44083	68.8684	1.1877	25.7239	9.88181	113.22	27.6059	151.473	56.3265	174.151		0.92713	300010	0.92713	-132107	0.92713	671312
				2.96665	20.9377	12.7145	90.5132	2.94676	66.6361	47.7408	511.142	5.27064	67.9891	3.97969	103.646	28.1718	290.352	1.51189	36.7052		2.96665	20.9377	12.7145	90.5132	3.45917	69.0863	1.19713	25.8465	9.90093	113.266	27.6315	151.496	56.3769	174.177		0.93446	1447670	0.93446	-1732820	0.93446	1258232
				2.98502	21.1665	12.8146	91.2259	2.96516	67.0633	47.8027	511.27	5.31214	68.5244	3.99805	103.7	28.302	290.723	1.52379	36.9942		2.98502	21.1665	12.8146	91.2259	3.47751	69.2906	1.20655	25.9691	9.92005	113.311	27.6571	151.518	56.4272	174.203		0.94178	2132090	0.94178	-906221	0.94178	122948
				3.00333	21.397	12.9147	91.9386	2.98353	67.4752	47.8646	511.398	5.35364	69.0598	4.0164	103.746	28.4322	291.095	1.5357	37.2832		3.00333	21.397	12.9147	91.9386	3.49585	69.4945	1.21598	26.0917	9.93918	113.357	27.6828	151.54	56.4776	174.229		0.94911	-641982	0.94911	-375775	0.94911	-1.25529e+06
				3.02164	21.6195	13.0148	92.6513	3.00197	67.8729	47.9264	511.526	5.39514	69.5951	4.03479	103.781	28.5624	291.466	1.5476	37.5722		3.02164	21.6195	13.0148	92.6513	3.51421	69.6903	1.22541	26.2142	9.9583	113.403	27.7084	151.563	56.528	174.255		0.95643	-2007340	0.95643	-1575450	0.95643	-1802640
				3.03998	21.8378	13.1149	93.364	3.02037	68.2551	47.9883	511.653	5.43665	70.1305	4.05319	103.814	28.6926	291.837	1.55951	37.8612		3.03998	21.8378	13.1149	93.364	3.53257	69.8808	1.23483	26.3368	9.97742	113.448	27.734	151.585	56.5783	174.281		0.96376	-470887	0.96376	-1899720	0.96376	-2.01347e+06
				3.05835	22.0499	13.2151	94.0767	3.03874	68.6208	48.0502	511.781	5.47815	70.6658	4.07157	103.84	28.8228	292.209	1.57141	38.1503		3.05835	22.0499	13.2151	94.0767	3.5509	70.0606	1.24426	26.4594	9.99655	113.494	27.7597	151.607	56.6287	174.307		0.97108	-1036720	0.97108	-412531	0.97108	-2067520
				3.0767	22.2641	13.3152	94.7894	3.0571	68.9744	48.1121	511.909	5.51965	71.2012	4.08991	103.863	28.953	292.58	1.58332	38.4393		3.0767	22.2641	13.3152	94.7894	3.56924	70.236	1.25368	26.5819	10.0157	113.54	27.7853	151.63	56.679	174.333		0.97841	-1075820	0.97841	829923	0.97841	-2328880
				3.09508	22.4667	13.4153	95.5021	3.07544	69.3133	48.1739	512.037	5.56115	71.7365	4.10828	103.882	29.0832	292.952	1.59522	38.7283		3.09508	22.4667	13.4153	95.5021	3.58758	70.4037	1.26311	26.7045	10.0348	113.586	27.8109	151.652	56.7294	174.359		0.98574	-537285	0.98574	629803	0.98574	-2767520
				3.11344	22.6716	13.5154	96.2148	3.09381	69.6395	48.2358	512.165	5.60265	72.2719	4.12664	103.898	29.2134	293.323	1.60713	39.0173		3.11344	22.6716	13.5154	96.2148	3.60596	70.5641	1.27254	26.8271	10.0539	113.631	27.8365	151.674	56.7798	174.385		0.99306	743039	0.99306	105300	0.99306	-2.85421e+06
				3.13189	22.8718	13.6155	96.9275	3.11219	69.9543	48.2977	512.293	5.64415	72.8072	4.14503	103.911	29.3436	293.694	1.61903	39.3063		3.13189	22.8718	13.6155	96.9275	3.6243	70.7185	1.28196	26.9497	10.073	113.677	27.8622	151.697	56.8301	174.411		1.00039	1582890	1.00039	-1981120	1.00039	-2.13757e+06
				3.15024	23.0684	13.7156	97.6402	3.13054	70.2561	48.3596	512.421	5.68565	73.3426	4.16342	103.922	29.4738	294.066	1.63093	39.5954		3.15024	23.0684	13.7156	97.6402	3.64266	70.8663	1.29139	27.0722	10.0922	113.723	27.8878	151.719	56.8805	174.438		1.00771	2518460	1.00771	-3224640	1.00771	-1056176
				3.16858	23.2578	13.8157	98.3529	3.14889	70.5471	48.4215	512.549	5.72715	73.8779	4.18179	103.931	29.604	294.437	1.64284	39.8844		3.16858	23.2578	13.8157	98.3529	3.66103	71.0125	1.30081	27.1948	10.1113	113.768	27.9134	151.741	56.9308	174.464		1.01504	2721940	1.01504	-3613220	1.01504	-1182476
				3.18692	23.4467	13.9159	99.0656	3.16723	70.8284	48.4833	512.677	5.76865	74.4133	4.20016	103.939	29.7342	294.808	1.65474	40.1734		3.18692	23.4467	13.9159	99.0656	3.67939	71.1454	1.31024	27.3174	10.1304	113.814	27.9391	151.764	56.9812	174.49		1.02236	526092	1.02236	-1108310	1.02236	-1.1668e+06
				3.20535	23.6314	14.016	99.7783	3.18559	71.0989	48.5452	512.805	5.81016	74.9486	4.21853	103.945	29.8644	295.18	1.66665	40.4624		3.20535	23.6314	14.016	99.7783	3.69773	71.2734	1.31967	27.4399	10.1495	113.86	27.9647	151.786	57.0316	174.516		1.02969	-48317	1.02969	2871760	1.02969	510641
				3.22372	23.8146	14.1161	100.491	3.20395	71.3597	48.6071	512.933	5.85166	75.4839	4.23687	103.949	29.9946	295.551	1.67855	40.7514		3.22372	23.8146	14.1161	100.491	3.71609	71.3948	1.32909	27.5625	10.1687	113.906	27.9903	151.808	57.0819	174.542		1.03702	-845598	1.03702	3420310	1.03702	2468320
				3.24209	23.9926	14.2162	101.204	3.22237	71.6096	48.669	513.06	5.89316	76.0193	4.25522	103.953	30.1248	295.923	1.69046	41.0404		3.24209	23.9926	14.2162	101.204	3.73443	71.5087	1.33852	27.6851	10.1878	113.951	28.016	151.831	57.1323	174.568		1.04434	-2183040	1.04434	-158999	1.04434	2.72947e+06
				3.26039	24.1675	14.3163	101.916	3.24075	71.8473	48.7308	513.188	5.93466	76.5546	4.27357	103.956	30.255	296.294	1.70236	41.3295		3.26039	24.1675	14.3163	101.916	3.75279	71.6147	1.34795	27.8077	10.2069	113.997	28.0416	151.853	57.1827	174.594		1.05167	-590710	1.05167	-3506500	1.05167	2.20991e+06
				3.27872	24.3386	14.4164	102.629	3.25909	72.0773	48.7927	513.316	5.97616	77.09	4.29193	103.958	30.3852	296.665	1.71427	41.6185		3.27872	24.3386	14.4164	102.629	3.77116	71.716	1.35737	27.9302	10.226	114.043	28.0672	151.875	57.233	174.62		1.05899	-361074	1.05899	-3088820	1.05899	3287520
				3.2971	24.5055	14.5165	103.342	3.27745	72.2953	48.8546	513.444	6.01766	77.6253	4.31028	103.96	30.5154	297.037	1.72617	41.9075		3.2971	24.5055	14.5165	103.342	3.78954	71.8088	1.3668	28.0528	10.2452	114.089	28.0928	151.898	57.2834	174.646		1.06632	992617	1.06632	-943458	1.06632	2.60403e+06
				3.31546	24.6695	14.6166	104.055	3.29583	72.5092	48.9165	513.572	6.05916	78.1607	4.32863	103.962	30.6456	297.408	1.73808	42.1965		3.31546	24.6695	14.6166	104.055	3.80787	71.8941	1.37622	28.1754	10.2643	114.134	28.1185	151.92	57.3337	174.672		1.07364	-486813	1.07364	62947	1.07364	-769615
				3.33381	24.8303	14.7168	104.767	3.3142	72.7112	48.9784	513.7	6.10066	78.696	4.34698	103.964	30.7758	297.779	1.74998	42.4855		3.33381	24.8303	14.7168	104.767	3.82623	71.9746	1.38565	28.298	10.2834	114.18	28.1441	151.942	57.3841	174.698		1.08097	-1817310	1.08097	968979	1.08097	-249409
				3.35213	24.9877	14.8169	105.48	3.33257	72.9041	49.0402	513.828	6.14216	79.2314	4.36535	103.965	30.906	298.151	1.76189	42.7745		3.35213	24.9877	14.8169	105.48	3.84455	72.0469	1.39508	28.4205	10.3025	114.226	28.1697	151.965	57.4345	174.724		1.0883	-1860280	1.0883	-1809650	1.0883	647364
				3.3705	25.1419	14.917	106.193	3.35092	73.09	49.1021	513.956	6.18367	79.7667	4.78618	109.227	31.0362	298.522	1.77379	43.0636		3.3705	25.1419	14.917	106.193	3.86289	72.1128	1.4045	28.5431	10.3216	114.271	28.1954	151.987	57.4848	174.75		1.09562	-1972880	1.09562	-1429490	1.09562	-980023
				3.38888	25.2961	15.0171	106.905	3.3693	73.266	49.164	514.084	6.22517	80.3021	4.80454	117.969	31.1664	298.894	1.7857	43.3526		3.38888	25.2961	15.0171	106.905	3.88123	72.1694	1.41393	28.6657	10.3408	114.317	28.221	152.009	57.5352	174.776		1.10295	-353030	1.10295	-1476950	1.10295	-918581
				3.40721	25.445	15.1172	107.618	3.38769	73.4311	49.2259	514.212	6.26667	80.8374	4.8229	125.458	31.2966	299.265	1.7976	43.6416		3.40721	25.445	15.1172	107.618	3.89957	72.2206	1.42336	28.7882	10.3599	114.363	28.2466	152.032	57.5855	174.802		1.11027	512265	1.11027	-1024470	1.11027	-343169
				3.42553	25.5922	15.2173	108.331	3.40606	73.5927	49.2877	514.34	6.30817	81.3728	4.84128	131.684	31.4268	299.636	1.8095	43.9306		3.42553	25.5922	15.2173	108.331	3.91792	72.2636	1.43278	28.9108	10.379	114.409	28.2723	152.054	57.6359	174.828		1.1176	972967	1.1176	-835069	1.1176	-259079
				3.44396	25.7347	15.3174	109.043	3.42443	73.7464	49.3496	514.467	6.34967	81.9081	4.85964	136.769	31.557	300.008	1.82141	44.2196		3.44396	25.7347	15.3174	109.043	3.93626	72.2996	1.44221	29.0334	10.3981	114.454	28.2979	152.077	57.6863	174.855		1.12492	-612422	1.12492	1503470	1.12492	-1.83923e+06
				3.46232	25.8769	15.4176	109.756	3.44277	73.8925	49.4115	514.595	6.39117	82.4435	4.87804	140.881	31.6872	300.379	1.83331	44.5087		3.46232	25.8769	15.4176	109.756	3.95462	72.3288	1.45163	29.1559	10.4173	114.5	28.3235	152.099	57.7366	174.881		1.13225	-619956	1.13225	2223480	1.13225	-1.62437e+06
				3.48069	26.0146	15.5177	110.469	3.46115	74.0313	49.4734	514.723	6.43267	82.9788	4.89641	144.174	31.8175	300.75	1.84522	44.7977		3.48069	26.0146	15.5177	110.469	3.97294	72.3498	1.46106	29.2785	10.4364	114.546	28.3492	152.121	57.787	174.907		1.13958	-470194	1.13958	2060030	1.13958	-895784
				3.49912	26.1511	15.6178	111.182	3.47952	74.1611	49.5352	514.851	6.47417	83.5142	4.91477	146.783	31.9476	301.122	1.85712	45.0867		3.49912	26.1511	15.6178	111.182	3.9913	72.3671	1.47049	29.4011	10.4555	114.591	28.3748	152.144	57.8374	174.933		1.1469	-740853	1.1469	381270	1.1469	691640
				3.51752	26.2829	15.7179	111.894	3.49792	74.2852	49.5971	514.979	6.51567	84.0495	4.93315	148.84	32.0778	301.493	1.86903	45.3757		3.51752	26.2829	15.7179	111.894	4.00963	72.3792	1.47991	29.5237	10.4746	114.637	28.4004	152.166	57.8877	174.959		1.15423	-1558720	1.15423	959837	1.15423	106812
				3.53588	26.4146	15.818	112.607	3.5163	74.404	49.659	515.107	6.55718	84.5849	4.95151	150.462	32.2081	301.864	1.88093	45.6647		3.53588	26.4146	15.818	112.607	4.02802	72.3876	1.48934	29.6462	10.4938	114.683	28.426	152.188	57.9381	174.985		1.16155	-767596	1.16155	1141980	1.16155	-627257
				3.55426	26.5418	15.9181	113.32	3.53466	74.5166	49.7209	515.235	6.59868	85.1202	4.96986	151.749	32.3383	302.236	1.89284	45.9537		3.55426	26.5418	15.9181	113.32	4.04636	72.3924	1.49876	29.7688	10.5129	114.729	28.4517	152.211	57.9884	175.011		1.16888	-1626450	1.16888	1394360	1.16888	-63534.7
				3.57262	26.6681	16.0182	114.032	3.55305	74.6207	49.7828	515.363	6.64018	85.6556	4.98819	152.774	32.4685	302.607	1.90474	46.2428		3.57262	26.6681	16.0182	114.032	4.06473	72.3967	1.50819	29.8914	10.532	114.774	28.4773	152.233	58.0388	175.037		1.1762	246733	1.1762	1275430	1.1762	78590.7
				3.59095	26.7934	16.1184	114.745	3.57145	74.7197	49.8446	515.491	6.68168	86.1909	5.00657	153.594	32.5987	302.979	1.91665	46.5318		3.59095	26.7934	16.1184	114.745	4.08307	72.3985	1.51762	30.0139	10.5511	114.82	28.5029	152.255	58.0891	175.063		1.18353	2539550	1.18353	1422600	1.18353	-1.99555e+06
				3.60941	26.9139	16.2185	115.458	3.58982	74.8113	49.9065	515.619	6.72318	86.7262	5.0249	154.248	32.7289	303.35	1.92855	46.8208		3.60941	26.9139	16.2185	115.458	4.1014	72.3984	1.52704	30.1365	10.5702	114.866	28.5286	152.278	58.1395	175.089		1.19086	1064060	1.19086	-1101560	1.19086	-1.28811e+06
				3.62777	27.0323	16.3186	116.17	3.60821	74.8982	49.9684	515.747	6.76468	87.2616	5.04324	154.775	32.8591	303.721	1.94046	47.1098		3.62777	27.0323	16.3186	116.17	4.46286	72.747	1.53647	30.2591	10.5894	114.912	28.5542	152.3	58.1899	175.115		1.19818	-2876480	1.19818	-2830740	1.19818	604155
				3.6461	27.1482	16.4187	116.883	3.62655	74.9805	50.0303	515.875	6.80618	87.7969	5.06158	155.199	32.9893	304.093	1.95236	47.3988		3.6461	27.1482	16.4187	116.883	4.48124	73.3854	1.5459	30.3817	10.6085	114.957	28.5798	152.322	58.2402	175.141		1.20551	-3429090	1.20551	-2310800	1.20551	641800
				3.66445	27.2615	16.5188	117.596	3.6449	75.0584	50.0921	516.002	6.84768	88.3323	5.07995	155.548	33.1195	304.464	1.96426	47.6878		3.66445	27.2615	16.5188	117.596	4.49961	73.8596	1.55532	30.5042	10.6276	115.003	28.6055	152.345	58.2906	175.167		1.21283	-1931340	1.21283	-2406060	1.21283	1.02453e+06
				3.68283	27.3723	16.6189	118.309	3.66325	75.1315	50.154	516.13	6.88918	88.8676	5.09828	155.831	33.2497	304.835	1.97617	47.9768		3.68283	27.3723	16.6189	118.309	4.51798	74.3012	1.56475	30.6268	10.6467	115.049	28.6311	152.367	58.341	175.193		1.22016	1446200	1.22016	-1216540	1.22016	2317040
				3.70122	27.4813	16.719	119.021	3.68161	75.1996	50.2159	516.258	6.93069	89.403	5.11665	156.064	33.3799	305.207	1.98807	48.2659		3.70122	27.4813	16.719	119.021	4.53637	74.7263	1.57417	30.7494	10.6659	115.094	28.6567	152.389	58.3913	175.219		1.22748	-21793	1.22748	548011	1.22748	1.24318e+06
				3.71959	27.5893	16.8192	119.734	3.69998	75.2609	50.2778	516.386	6.97219	89.9383	5.135	156.258	33.5101	305.578	1.99998	48.5549		3.71959	27.5893	16.8192	119.734	4.55473	75.1342	1.5836	30.8719	10.685	115.14	28.6823	152.412	58.4417	175.246		1.23481	-323177	1.23481	410190	1.23481	1.89617e+06
				3.73795	27.691	16.9193	120.447	3.71834	75.3156	50.3397	516.514	7.01369	90.4737	5.15335	156.417	33.6403	305.95	2.01188	48.8439		3.73795	27.691	16.9193	120.447	4.57308	75.5299	1.59303	30.9945	10.7041	115.186	28.708	152.434	58.492	175.272		1.24214	1129890	1.24214	-2269230	1.24214	2.65501e+06
				3.75633	27.7959	17.0194	121.159	3.7367	75.3657	50.4015	516.642	7.05519	91.009	5.17171	156.549	33.7705	306.321	2.02379	49.1329		3.75633	27.7959	17.0194	121.159	4.59142	75.9136	1.60245	31.1171	10.7232	115.232	28.7336	152.456	58.5424	175.298		1.24946	1495520	1.24946	-2456830	1.24946	2.10459e+06
				3.77471	27.895	17.1195	121.872	3.75504	75.4116	50.4634	516.77	7.09669	91.5444	5.19006	156.66	33.9007	306.692	2.03569	49.4219		3.77471	27.895	17.1195	121.872	4.60981	76.2899	1.61188	31.2397	10.7424	115.277	28.7592	152.479	58.5928	175.324		1.25679	1633560	1.25679	-1847860	1.25679	2512920
				3.79316	27.9938	17.2196	122.585	3.77343	75.4541	50.5253	516.898	7.13819	92.0797	5.20844	156.754	34.0309	307.064	2.0476	49.711		3.79316	27.9938	17.2196	122.585	4.62817	76.655	1.62131	31.3622	10.7615	115.323	28.7849	152.501	58.6431	175.35		1.26411	1602440	1.26411	-1407110	1.26411	721759
				3.81157	28.0931	17.3197	123.297	3.79176	75.4924	50.5872	517.026	7.17969	92.6151	5.2268	156.838	34.1611	307.435	2.0595	50		3.81157	28.0931	17.3197	123.297	4.64653	77.0113	1.63073	31.4848	10.7806	115.369	28.8105	152.523	58.6935	175.376		1.27144	1326240	1.27144	-3065050	1.27144	880580
				3.82998	28.1873	17.4199	124.01	3.81014	75.5268	50.649	517.154	7.22119	93.1504	5.24515	156.907	34.2913	307.806	2.07141	50.289		3.82998	28.1873	17.4199	124.01	4.66486	77.36	1.64016	31.6074	10.7997	115.415	28.8361	152.546	58.7438	175.402		1.27876	2028090	1.27876	-1152500	1.27876	639184
				3.84836	28.281	17.52	124.723	3.82854	75.557	50.7109	517.282	7.26269	93.6857	5.26352	156.966	34.4215	308.178	2.08331	50.578		3.84836	28.281	17.52	124.723	4.68322	77.6843	1.64958	31.7299	10.8188	115.46	28.8618	152.568	58.7942	175.428		1.28609	3669860	1.28609	531866	1.28609	-205036
				3.86674	28.3707	17.6201	125.436	3.84692	75.5845	50.7728	517.409	7.3042	94.2211	5.28188	157.014	34.5517	308.549	2.09522	50.867		3.86674	28.3707	17.6201	125.436	4.70158	78.0042	1.65901	31.8525	10.838	115.506	28.8874	152.59	58.8446	175.454		1.29342	1619430	1.29342	-474808	1.29342	-51900
				3.88514	28.4604	17.7202	126.148	3.86532	75.6085	50.8347	517.537	7.3457	94.7565	5.30025	157.056	34.6819	308.92	2.10712	51.156		3.88514	28.4604	17.7202	126.148	4.71994	78.3248	1.66844	31.9751	10.8571	115.552	28.913	152.613	58.8949	175.48		1.30074	-226536	1.30074	-145350	1.30074	698680
				3.90354	28.5478	17.8203	126.861	3.88366	75.6294	50.8965	517.665	7.3872	95.2918	5.3186	157.092	34.8121	309.292	2.11902	51.4451		3.90354	28.5478	17.8203	126.861	4.73828	78.6491	1.67786	32.0977	10.8762	115.597	28.9386	152.635	58.9453	175.506		1.30807	1079860	1.30807	713578	1.30807	-489388
				3.92189	28.6317	17.9204	127.574	3.90204	75.646	50.9584	517.793	7.4287	95.8271	5.33699	157.122	34.9423	309.663	2.13093	51.7341		3.92189	28.6317	17.9204	127.574	4.75666	78.9729	1.68729	32.2202	10.8953	115.643	28.9643	152.657	58.9956	175.532		1.31539	2054480	1.31539	1726430	1.31539	-494312
				3.94035	28.7165	18.0205	128.286	3.92038	75.6632	51.0203	517.921	7.4702	96.3625	5.35533	157.148	35.0725	310.035	2.14283	52.0231		3.94035	28.7165	18.0205	128.286	4.77499	79.2924	1.69671	32.3428	10.9145	115.689	28.9899	152.68	59.046	175.558		1.32272	1160790	1.32272	972531	1.32272	-635787
				3.95873	28.797	18.1207	128.999	3.93874	75.6757	51.0822	518.049	7.5117	96.8978	5.37368	157.17	35.2027	310.406	2.15474	52.3121		3.95873	28.797	18.1207	128.999	4.79338	79.6166	1.70614	32.4654	10.9336	115.735	29.0155	152.702	59.0964	175.584		1.33004	-609196	1.33004	-1946890	1.33004	-1722720
				3.9771	28.8759	18.2208	129.712	3.95712	75.6874	51.1441	518.177	7.5532	97.4332	5.39204	157.188	35.3329	310.777	2.16664	52.6011		3.9771	28.8759	18.2208	129.712	4.81171	79.9252	1.71557	32.5879	10.9527	115.78	29.0412	152.724	59.1467	175.61		1.33737	-418630	1.33737	-3573560	1.33737	-487036
				3.99551	28.9542	18.3209	130.424	3.97549	75.6967	51.2059	518.305	7.5947	97.9685	5.41041	157.203	35.4631	311.149	2.17855	52.8901		3.99551	28.9542	18.3209	130.424	4.83006	80.224	1.72499	32.7105	10.9718	115.826	29.0668	152.747	59.1971	175.636		1.3447	-1174670	1.3447	-1227820	1.3447	675729
				4.01385	29.0291	18.421	131.137	3.99382	75.7043	51.2678	518.433	7.6362	98.5039	5.42878	157.218	35.5933	311.52	2.19045	53.1792		4.01385	29.0291	18.421	131.137	4.84843	80.519	1.73442	32.8331	10.9909	115.872	29.0924	152.769	59.2475	175.663		1.35202	-29475	1.35202	331897	1.35202	1.81043e+06
				4.0323	29.105	18.5211	131.85	4.01219	75.7095	51.3297	518.561	7.67771	99.0392	5.44715	157.229	35.7235	311.891	2.20236	53.4682		4.0323	29.105	18.5211	131.85	4.86679	80.8116	1.74385	32.9556	11.0101	115.917	29.1181	152.791	59.2978	175.689		1.35935	-1431930	1.35935	-1064130	1.35935	1.77039e+06
				4.05067	29.1769	18.6212	132.563	4.03055	75.7165	51.3916	518.689	7.71921	99.5746	5.46552	157.24	35.8537	312.263	2.21426	53.7572		4.05067	29.1769	18.6212	132.563	4.88514	81.1003	1.75327	33.0782	11.0292	115.963	29.1437	152.814	59.3482	175.715		1.36667	-1021000	1.36667	-2427510	1.36667	343375
				4.069	29.2503	18.7213	133.275	4.04889	75.7207	51.4534	518.816	7.76071	100.11	5.48389	157.248	35.984	312.634	2.22617	54.0462		4.069	29.2503	18.7213	133.275	4.90348	81.3826	1.7627	33.2008	11.0483	116.009	29.1693	152.836	59.3985	175.741		1.374	-929978	1.374	-2553730	1.374	231044
				4.08736	29.3218	18.8214	133.988	4.06728	75.7225	51.5153	518.944	7.80221	100.645	5.50225	157.255	36.1142	313.005	2.23807	54.3352		4.08736	29.3218	18.8214	133.988	4.92181	81.6641	1.77212	33.3234	11.0674	116.055	29.1949	152.858	59.4489	175.767		1.38132	-2025080	1.38132	-137658	1.38132	1.19846e+06
				4.10575	29.3888	18.9216	134.701	4.08565	75.7243	51.5772	519.072	7.84371	101.181	5.52067	157.26	36.2444	313.377	2.24998	54.6243		4.10575	29.3888	18.9216	134.701	4.94018	81.939	1.78155	33.4459	11.0866	116.1	29.2206	152.881	59.4993	175.793		1.38865	-2299810	1.38865	-167888	1.38865	1813440
				4.12414	29.4531	19.0217	135.413	4.10401	75.7274	51.6391	519.2	7.88521	101.716	5.53901	157.266	36.3746	313.748	2.26188	54.9133		4.12414	29.4531	19.0217	135.413	4.95854	82.2125	1.79098	33.5685	11.1057	116.146	29.2462	152.903	59.5496	175.819		1.39598	-131044	1.39598	1504550	1.39598	1061448
				4.1425	29.5179	19.1218	136.126	4.38135	76.2153	51.701	519.328	7.92671	102.251	5.55737	157.269	36.5048	314.12	2.27379	55.2023		4.1425	29.5179	19.1218	136.126	4.9769	82.4782	1.8004	33.6911	11.1248	116.192	29.2718	152.925	59.6	175.845		1.4033	494115	1.4033	665191	1.4033	725504
				4.16086	29.5817	19.2219	136.839	4.39971	77.5565	51.7628	519.456	7.96821	102.787	5.57575	157.272	36.635	314.491	2.28569	55.4913		4.16086	29.5817	19.2219	136.839	4.99524	82.7388	1.80983	33.8137	11.1439	116.238	29.2975	152.948	59.6503	175.871		1.41063	1921610	1.41063	660452	1.41063	-1.02183e+06
				4.17925	29.6447	19.322	137.552	4.41805	78.7367	51.8247	519.584	8.00971	103.322	5.59416	157.274	36.7652	314.862	2.29759	55.7803		4.17925	29.6447	19.322	137.552	5.0136	82.9999	1.81926	33.9362	11.1631	116.283	29.3231	152.97	59.7007	175.897		1.41795	3505900	1.41795	135506	1.41795	-193317
				4.19762	29.7042	19.4221	138.264	4.43643	79.8884	51.8866	519.712	8.05122	103.857	5.61253	157.276	36.8954	315.234	2.3095	56.0693		4.19762	29.7042	19.4221	138.264	5.03195	83.2596	1.82868	34.0588	11.1822	116.329	29.3487	152.993	59.7511	175.923		1.42528	3276900	1.42528	-159954	1.42528	1.72081e+06
				4.21597	29.7646	19.5222	138.977	4.45481	81.0235	51.9485	519.84	8.09272	104.393	5.6309	157.278	37.0256	315.605	2.3214	56.3584		4.21597	29.7646	19.5222	138.977	5.05029	83.5118	1.83811	34.1814	11.2013	116.375	29.3744	153.015	59.8014	175.949		1.4326	3418710	1.4326	-26401	1.4326	136447
				4.2344	29.822	19.6224	139.69	4.47316	82.129	52.0103	519.968	8.13422	104.928	5.64929	157.279	37.1558	315.976	2.33331	56.6474		4.2344	29.822	19.6224	139.69	5.06863	83.7628	1.84753	34.3039	11.2204	116.42	29.4	153.037	59.8518	175.975		1.43993	2991050	1.43993	1909750	1.43993	-825211
				4.25275	29.8767	19.7225	140.402	4.49153	83.1737	52.0722	520.096	8.17572	105.463	5.66768	157.28	37.286	316.348	2.34521	56.9364		4.25275	29.8767	19.7225	140.402	5.087	84.0111	1.85696	34.4265	11.2395	116.466	29.4256	153.06	59.9021	176.001		1.44725	3764450	1.44725	2532600	1.44725	-104777
				4.27114	29.9335	19.8226	141.115	4.50991	84.2397	52.1341	520.223	8.21722	105.999	6.01362	163.321	37.4162	316.719	2.35712	57.2254		4.27114	29.9335	19.8226	141.115	5.10537	84.2581	1.86639	34.5491	11.2587	116.512	29.4513	153.082	59.9525	176.027		1.45458	3267770	1.45458	2783420	1.45458	-1.54759e+06
				4.28948	29.9856	19.9227	141.828	4.52826	85.2918	52.196	520.351	8.25872	106.534	6.03198	173.194	37.5464	317.091	2.36902	57.5144		4.28948	29.9856	19.9227	141.828	5.12383	84.5015	1.87581	34.6716	11.2778	116.558	29.4769	153.104	60.0029	176.053		1.46191	3494420	1.46191	2865280	1.46191	-1.71193e+06
				4.30785	30.0387	20.0228	142.54	4.54662	86.2986	52.2578	520.479	8.30022	107.069	6.05032	180.689	37.6766	317.462	2.38093	57.8034		4.30785	30.0387	20.0228	142.54	5.14217	84.7436	1.88524	34.7942	11.2969	116.603	29.5025	153.127	60.0532	176.08		1.46923	2975450	1.46923	2153990	1.46923	-2.14243e+06
				4.32621	30.0874	20.1229	143.253	4.56499	87.2789	52.3197	520.607	8.34172	107.605	6.0687	186.182	37.8068	317.833	2.39283	58.0925		4.32621	30.0874	20.1229	143.253	5.16054	84.9796	1.89466	34.9168	11.316	116.649	29.5281	153.149	60.1036	176.106		1.47656	1785280	1.47656	-185067	1.47656	-1012116
				4.3446	30.1367	20.223	143.966	4.58336	88.227	52.3816	520.735	8.38322	108.14	6.08706	190.069	37.937	318.205	2.40474	58.3815		4.3446	30.1367	20.223	143.966	5.17888	85.2158	1.90409	35.0394	11.3352	116.695	29.5538	153.171	60.154	176.132		1.48388	1585620	1.48388	-338469	1.48388	-639467
				4.36299	30.1839	20.3232	144.679	4.60174	89.1642	52.4435	520.863	8.42473	108.675	6.10542	192.756	38.0672	318.576	2.41664	58.6705		4.36299	30.1839	20.3232	144.679	5.19725	85.4477	1.91352	35.1619	11.3543	116.74	29.5794	153.194	60.2043	176.158		1.49121	1922570	1.49121	1007100	1.49121	-1.15057e+06
				4.38135	30.2308	20.4233	145.391	4.62012	90.0804	52.5054	520.991	8.46623	109.211	6.12379	194.637	38.1974	318.947	2.42855	58.9595		4.38135	30.2308	20.4233	145.391	5.21565	85.6776	1.92294	35.2845	11.3734	116.786	29.605	153.216	60.2547	176.184		1.49853	2021980	1.49853	1372320	1.49853	420528
				4.39975	30.2747	20.5234	146.104	4.63846	90.9735	52.5672	521.119	8.50773	109.746	6.14223	196.015	38.3276	319.319	2.44045	59.2485		4.39975	30.2747	20.5234	146.104	5.23399	85.9043	1.93237	35.4071	11.3925	116.832	29.6307	153.238	60.305	176.21		1.50586	-28116	1.50586	921985	1.50586	1.2186e+06
				4.4181	30.3173	20.6235	146.817	4.65684	91.8459	52.6291	521.247	8.54923	110.282	6.1606	197.068	38.4578	319.69	2.45235	59.5375		4.4181	30.3173	20.6235	146.817	5.25236	86.1206	1.9418	35.5296	11.4117	116.878	29.6563	153.261	60.3554	176.236		1.51319	-1714350	1.51319	2058440	1.51319	-234236
				4.43649	30.3626	20.7236	147.529	4.6752	92.6981	52.691	521.375	8.59073	110.817	6.17897	197.927	38.588	320.061	2.46426	59.8266		4.43649	30.3626	20.7236	147.529	5.27078	86.3403	1.95122	35.6522	11.4308	116.923	29.6819	153.283	60.4057	176.262		1.52051	-626820	1.52051	3458710	1.52051	-1473120
				4.45483	30.4034	20.8237	148.242	4.69356	93.5344	52.7529	521.503	8.63223	111.352	6.19734	198.669	38.7182	320.433	2.47616	60.1156		4.45483	30.4034	20.8237	148.242	5.28915	86.5615	1.96065	35.7748	11.4499	116.969	29.7076	153.305	60.4561	176.288		1.52784	-577171	1.52784	1644970	1.52784	-1334280
				4.47325	30.4444	20.9238	148.955	4.71193	94.3371	52.8147	521.631	8.67373	111.888	6.21574	199.33	38.8484	320.804	2.48807	60.4046		4.47325	30.4444	20.9238	148.955	5.3075	86.78	1.97007	35.8974	11.469	117.015	29.7332	153.328	60.5065	176.314		1.53516	-201371	1.53516	-1503580	1.53516	-1.59767e+06
				4.49162	30.4838	21.024	149.667	4.73028	95.1278	52.8766	521.758	8.71523	112.423	6.2341	199.938	38.9786	321.176	2.49997	60.6936		4.49162	30.4838	21.024	149.667	5.32583	86.9931	1.9795	36.0199	11.4881	117.061	29.7588	153.35	60.5568	176.34		1.54249	686195	1.54249	-15305	1.54249	-1.80351e+06
				4.50999	30.5221	21.1241	150.38	4.74866	95.9063	52.9385	521.886	8.75673	112.958	6.25248	200.503	39.1088	321.547	2.51188	60.9826		4.50999	30.5221	21.1241	150.38	5.3442	87.2046	1.98893	36.1425	11.5073	117.106	29.7844	153.372	60.6072	176.366		1.54981	635483	1.54981	737543	1.54981	-1252092
				4.52834	30.5592	21.2242	151.093	4.76701	96.6636	53.0004	522.014	8.79824	113.494	6.27084	201.034	39.239	321.918	2.52378	61.2716		4.52834	30.5592	21.2242	151.093	5.36256	87.4166	1.99835	36.2651	11.5264	117.152	29.8101	153.395	60.6576	176.392		1.55714	1178600	1.55714	-539725	1.55714	-1.35665e+06
				4.54666	30.5958	21.3243	151.806	4.78539	97.4054	53.0623	522.142	8.83974	114.029	6.28921	201.538	39.3692	322.29	2.53569	61.5607		4.54666	30.5958	21.3243	151.806	5.38092	87.6227	2.00778	36.3876	11.5455	117.198	29.8357	153.417	60.7079	176.418		1.56447	676657	1.56447	-1177180	1.56447	2465.33
				4.56502	30.6282	21.4244	152.518	4.80377	98.1334	53.1241	522.27	8.88124	114.564	6.30757	202.023	39.4994	322.661	2.54759	61.8497		4.56502	30.6282	21.4244	152.518	5.39929	87.828	2.01721	36.5102	11.5646	117.243	29.8613	153.439	60.7583	176.444		1.57179	-1291420	1.57179	-2313270	1.57179	2.19847e+06
				4.58344	30.6637	21.5245	153.231	4.82213	98.8391	53.186	522.398	8.92274	115.1	6.32594	202.489	39.6296	323.032	2.5595	62.1387		4.58344	30.6637	21.5245	153.231	5.41764	88.0319	2.02663	36.6328	11.5838	117.289	29.887	153.462	60.8086	176.47		1.57912	-1430560	1.57912	-2530490	1.57912	3.12655e+06
				4.60182	30.6953	21.6246	153.944	4.84053	99.53	53.2479	522.526	8.96424	115.635	6.34434	202.938	39.7598	323.404	2.5714	62.4277		4.60182	30.6953	21.6246	153.944	5.43596	88.2331	2.03606	36.7553	11.6029	117.335	29.9126	153.484	60.859	176.497		1.58644	420201	1.58644	-2980670	1.58644	4.80375e+06
				4.62023	30.7271	21.7248	154.656	4.85892	100.206	53.3098	522.654	9.00574	116.17	6.36273	203.373	39.8901	323.775	2.58331	62.7167		4.62023	30.7271	21.7248	154.656	5.45428	88.4298	2.04548	36.8779	11.622	117.381	29.9382	153.506	60.9094	176.523		1.59377	811155	1.59377	-3444590	1.59377	4640640
				4.6386	30.7558	21.8249	155.369	4.87728	100.864	53.3716	522.782	9.04724	116.706	6.38112	203.796	40.0202	324.147	2.59521	63.0057		4.6386	30.7558	21.8249	155.369	5.4726	88.6259	2.05491	37.0005	11.6411	117.426	29.9639	153.529	60.9597	176.549		1.60109	2517120	1.60109	-981470	1.60109	4.33055e+06
				4.65696	30.7847	21.925	156.082	4.89564	101.507	53.4335	522.91	9.08874	117.241	6.39948	204.204	40.1504	324.518	2.60711	63.2948		4.65696	30.7847	21.925	156.082	5.49095	88.817	2.06434	37.1231	11.6603	117.472	29.9895	153.551	61.0101	176.575		1.60842	4164380	1.60842	1345770	1.60842	3063240
				4.67536	30.8134	22.0251	156.794	4.91399	102.141	53.4954	523.038	9.13024	117.776	6.41789	204.607	40.2807	324.889	2.61902	63.5838		4.67536	30.8134	22.0251	156.794	5.50932	89.0069	2.07376	37.2456	11.6794	117.518	30.0151	153.573	61.0605	176.601		1.61575	918120	1.61575	1928620	1.61575	1508080
				4.69375	30.8401	22.1252	157.507	4.93239	102.762	53.5573	523.165	9.17175	118.312	6.43627	205.001	40.4109	325.261	2.63092	63.8728		4.69375	30.8401	22.1252	157.507	5.52763	89.1993	2.08319	37.3682	11.6985	117.564	30.0407	153.596	61.1108	176.627		1.62307	-629820	1.62307	1328860	1.62307	2749240
				4.71212	30.8691	22.2253	158.22	4.95075	103.371	53.6191	523.293	9.21325	118.847	6.45469	205.378	40.5411	325.632	2.64283	64.1618		4.71212	30.8691	22.2253	158.22	5.54597	89.3868	2.09261	37.4908	11.7176	117.609	30.0664	153.618	61.1612	176.653		1.6304	-1207290	1.6304	1657970	1.6304	2610680
				4.73048	30.8918	22.3254	158.933	4.96919	103.965	53.681	523.421	9.25475	119.382	6.47307	205.749	40.6713	326.003	2.65473	64.4508		4.73048	30.8918	22.3254	158.933	5.56431	89.5747	2.10204	37.6133	11.7368	117.655	30.092	153.64	61.2115	176.679		1.63772	-1380160	1.63772	-1164650	1.63772	2.19225e+06
				4.74887	30.9148	22.4256	159.645	4.98757	104.547	53.7429	523.549	9.29625	119.918	6.49144	206.11	40.8015	326.375	2.66664	64.7399		4.74887	30.9148	22.4256	159.645	5.58264	89.7579	2.11147	37.7359	11.7559	117.701	30.1176	153.663	61.2619	176.705		1.64505	-169416	1.64505	-3054520	1.64505	1796680
				4.76725	30.9383	22.5257	160.358	5.00595	105.117	53.8048	523.677	9.33775	120.453	6.50985	206.459	40.9317	326.746	2.67854	65.0289		4.76725	30.9383	22.5257	160.358	5.60107	89.9394	2.12089	37.8585	11.775	117.746	30.1433	153.685	61.3122	176.731		1.65237	-1075680	1.65237	-2669480	1.65237	406513
				4.78558	30.9613	22.6258	161.071	5.02431	105.674	53.8667	523.805	9.37925	120.988	6.52821	206.799	41.0619	327.117	2.69045	65.3179		4.78558	30.9613	22.6258	161.071	5.61945	90.1235	2.13032	37.9811	11.7941	117.792	30.1689	153.707	61.3626	176.757		1.6597	-168922	1.6597	-1797650	1.6597	1202848
				4.80399	30.9809	22.7259	161.783	5.04273	106.224	53.9285	523.933	9.42075	121.524	6.54657	207.133	41.1921	327.489	2.70235	65.6069		4.80399	30.9809	22.7259	161.783	5.63778	90.305	2.13975	38.1036	11.8132	117.838	30.1945	153.73	61.413	176.783		1.66703	1998020	1.66703	-1642240	1.66703	1392680
				4.82236	30.9994	22.826	162.496	5.06115	106.759	53.9904	524.061	9.46225	122.059	6.56491	207.46	41.3223	327.86	2.71426	65.8959		4.82236	30.9994	22.826	162.496	5.65612	90.4839	2.14917	38.2262	11.8324	117.884	30.2202	153.752	61.4633	176.809		1.67435	1349350	1.67435	-2161540	1.67435	831937
				4.84076	31.019	22.9261	163.209	5.07953	107.285	54.0523	524.189	9.50375	122.594	6.5833	207.776	41.4525	328.232	2.72616	66.1849		4.84076	31.019	22.9261	163.209	5.67444	90.6564	2.1586	38.3488	11.8515	117.929	30.2458	153.774	61.5137	176.835		1.68168	1134600	1.68168	-1739520	1.68168	-927620
				4.85912	31.0371	23.0262	163.922	5.09789	107.8	54.1142	524.317	9.54526	123.13	6.60166	208.087	41.5827	328.603	2.73807	66.474		4.85912	31.0371	23.0262	163.922	5.69277	90.8297	2.16802	38.4714	11.8706	117.975	30.2714	153.797	61.5641	176.861		1.689	2417400	1.689	-701682	1.689	-1.57849e+06
				4.87748	31.0534	23.1263	164.634	5.11627	108.297	54.176	524.445	9.58676	123.665	6.61999	208.389	41.7129	328.974	2.74997	66.763		4.87748	31.0534	23.1263	164.634	5.7111	91.0055	2.17745	38.5939	11.8897	118.021	30.297	153.819	61.6144	176.888		1.69633	2687530	1.69633	1536950	1.69633	-647836
				4.89583	31.0704	23.2265	165.347	5.13462	108.79	54.2379	524.572	9.62826	124.201	6.63836	208.685	41.8431	329.346	2.76188	67.052		4.89583	31.0704	23.2265	165.347	5.72946	91.1778	2.18688	38.7165	11.9089	118.066	30.3227	153.841	61.6648	176.914		1.70365	1300550	1.70365	2190690	1.70365	865983
				4.91427	31.0856	23.3266	166.06	5.15301	109.282	54.2998	524.7	9.66976	124.736	6.65674	208.974	41.9733	329.717	2.77378	67.341		4.91427	31.0856	23.3266	166.06	5.74781	91.3499	2.1963	38.8391	11.928	118.112	30.3483	153.864	61.7151	176.94		1.71098	-1189710	1.71098	-505061	1.71098	1.16956e+06
				4.93012	31.0989	23.4267	166.772	5.17138	109.753	54.3617	524.828	9.71126	125.271	6.67507	209.254	42.1035	330.088	2.78568	67.63		4.93012	31.0989	23.4267	166.772	5.76614	91.5194	2.20573	38.9616	11.9471	118.158	30.3739	153.886	61.7655	176.966		1.71831	-1148830	1.71831	-2460530	1.71831	1052924
				4.94844	31.1118	23.5268	167.485	5.18973	110.218	54.4236	524.956	9.75276	125.807	6.6934	209.531	42.2337	330.46	2.79759	67.919		4.94844	31.1118	23.5268	167.485	5.7845	91.6884	2.21516	39.0842	11.9662	118.204	30.3996	153.908	61.8159	176.992		1.72563	817701	1.72563	-2085380	1.72563	1053008
				4.96682	31.1256	23.6269	168.198	5.20811	110.671	54.4854	525.084	9.79426	126.342	6.71177	209.802	42.3639	330.831	2.80949	68.2081		4.96682	31.1256	23.6269	168.198	5.80283	91.8562	2.22458	39.2068	11.9854	118.249	30.4252	153.931	61.8662	177.018		1.73296	638691	1.73296	1903950	1.73296	1.41753e+06
				4.98515	31.135	23.727	168.91	5.2265	111.11	54.5473	525.212	9.83576	126.877	6.73011	210.064	42.4941	331.203	2.8214	68.4971		4.98515	31.135	23.727	168.91	5.82119	92.0198	2.23401	39.3293	12.0045	118.295	30.4508	153.953	61.9166	177.044		1.74028	101617	1.74028	947140	1.74028	1.59287e+06
				5.00349	31.1484	23.8271	169.623	5.24491	111.548	54.6092	525.34	9.87726	127.413	6.74845	210.317	42.6243	331.574	2.8333	68.7861		5.00349	31.1484	23.8271	169.623	5.83951	92.1855	2.24343	39.4519	12.0236	118.341	30.4765	153.976	61.9669	177.07		1.74761	-1418630	1.74761	1717830	1.74761	-397179
				5.02194	31.1585	23.9273	170.336	5.26327	111.973	54.6711	525.468	9.91877	127.948	6.76682	210.568	42.7545	331.945	2.84521	69.0751		5.02194	31.1585	23.9273	170.336	5.85783	92.3464	2.25286	39.5745	12.0427	118.387	30.5021	153.998	62.0173	177.096		1.75493	-2756030	1.75493	3094860	1.75493	-1930040
				5.04028	31.1694	24.0274	171.049	5.28165	112.39	54.7329	525.596	9.96027	128.483	6.78515	210.819	42.8847	332.317	2.85711	69.3641		5.04028	31.1694	24.0274	171.049	5.87621	92.5058	2.26229	39.6971	12.0618	118.432	30.5277	154.02	62.0677	177.122		1.76226	-1500460	1.76226	1450490	1.76226	-3.10697e+06
				5.05865	31.1787	24.1275	171.761	5.30003	112.797	54.7948	525.724	10.0018	129.019	6.80352	211.055	43.0149	332.688	2.86902	69.6531		5.05865	31.1787	24.1275	171.761	5.89454	92.6635	2.27171	39.8196	12.081	118.478	30.5533	154.043	62.118	177.148		1.76959	1720950	1.76959	-1155550	1.76959	-4.19983e+06
				5.07698	31.184	24.2276	172.474	5.31844	113.197	54.8567	525.852	10.0433	129.554	6.82188	211.288	43.1451	333.059	2.88092	69.9422		5.07698	31.184	24.2276	172.474	5.91288	92.8221	2.28114	39.9422	12.1001	118.524	30.579	154.065	62.1684	177.174		1.77691	3423520	1.77691	-2509330	1.77691	-2.16639e+06
				5.09536	31.1949	24.3277	173.187	5.33683	113.58	54.9186	525.98	10.0848	130.089	6.84024	211.519	43.2753	333.431	2.89283	70.2312		5.09536	31.1949	24.3277	173.187	5.93123	92.9751	2.29056	40.0648	12.1192	118.569	30.6046	154.087	62.2188	177.2		1.78424	-502421	1.78424	-2041290	1.78424	-717916
				5.11368	31.2024	24.4278	173.899	5.35526	113.958	54.9804	526.107	10.1263	130.625	6.85862	211.739	43.4055	333.802	2.90473	70.5202		5.11368	31.2024	24.4278	173.899	5.94957	93.1258	2.29999	40.1873	12.1383	118.615	30.6302	154.11	62.2691	177.226		1.79156	-4187660	1.79156	-1045350	1.79156	216217
				5.13203	31.2078	24.528	174.612	5.37363	114.332	55.0423	526.235	10.1678	131.16	6.87695	211.954	43.5357	334.173	2.91664	70.8092		5.13203	31.2078	24.528	174.612	5.96795	93.2836	2.30942	40.3099	12.1575	118.661	30.6559	154.132	62.3195	177.252		1.79889	-3283020	1.79889	-3558360	1.79889	284760
				5.15036	31.2143	24.6281	175.325	5.39205	114.698	55.1042	526.363	10.2093	131.695	6.89532	212.166	43.6659	334.545	2.92854	71.0982		5.15036	31.2143	24.6281	175.325	5.98631	93.4412	2.31884	40.4325	12.1766	118.707	30.6815	154.154	62.3698	177.278		1.80621	-992240	1.80621	-2740360	1.80621	-1.09515e+06
				5.16872	31.2195	24.7282	176.037	5.41043	115.056	55.1661	526.491	10.2508	132.231	6.91365	212.373	43.7961	334.916	2.94044	71.3872		5.16872	31.2195	24.7282	176.037	6.00466	93.5913	2.32827	40.5551	12.1957	118.752	30.7071	154.177	62.4202	177.305		1.81354	442349	1.81354	-665481	1.81354	-2.62291e+06
				5.18707	31.2256	24.8283	176.75	5.42889	115.407	55.228	526.619	10.2923	132.766	6.93198	212.575	43.9263	335.288	2.95235	71.6763		5.18707	31.2256	24.8283	176.75	6.02301	93.7404	2.3377	40.6776	12.2148	118.798	30.7328	154.199	62.4706	177.331		1.82087	2439910	1.82087	-506337	1.82087	-2774000
				5.20543	31.2328	24.9284	177.463	5.44728	115.755	55.2898	526.747	10.3338	133.301	6.95033	212.77	44.0566	335.659	2.96425	71.9653		5.20543	31.2328	24.9284	177.463	6.04137	93.8877	2.34712	40.8002	12.234	118.844	30.7584	154.221	62.5209	177.357		1.82819	1986260	1.82819	669796	1.82819	-2.41361e+06
				5.22129	31.2354	25.0285	178.176	5.46569	116.093	55.3517	526.875	10.3753	133.837	6.96867	212.959	44.1868	336.03	2.97616	72.2543		5.22129	31.2354	25.0285	178.176	6.05975	94.0363	2.35655	40.9228	12.2531	118.889	30.784	154.244	62.5713	177.383		1.83552	1932930	1.83552	623558	1.83552	-21398.7
				5.23974	31.2377	25.1286	178.888	5.48408	116.427	55.4136	527.003	10.4168	134.372	6.98703	213.15	44.317	336.402	2.98806	72.5433		5.23974	31.2377	25.1286	178.888	6.07813	94.1828	2.36597	41.0453	12.2722	118.935	30.8097	154.266	62.6216	177.409		1.84284	-230368	1.84284	1188700	1.84284	-1.87851e+06
				5.25807	31.2411	25.2288	179.601	5.50252	116.751	55.4755	527.131	10.4583	134.907	7.00539	213.331	44.4472	336.773	2.99997	72.8323		5.25807	31.2411	25.2288	179.601	6.09646	94.3308	2.3754	41.1679	12.2913	118.981	30.8353	154.288	62.672	177.435		1.85017	1052070	1.85017	1809800	1.85017	-4.62897e+06
				5.27645	31.2468	25.3289	180.314	5.52092	117.07	55.5374	527.259	10.4998	135.443	7.02376	213.51	44.5774	337.144	3.01187	73.1214		5.27645	31.2468	25.3289	180.314	6.11486	94.4761	2.38483	41.2905	12.3104	119.027	30.8609	154.311	62.7224	177.461		1.85749	3607610	1.85749	2368260	1.85749	-5414600
				5.29481	31.2501	25.429	181.026	5.53935	117.384	55.5992	527.387	10.5413	135.978	7.04209	213.686	44.7076	337.516	3.02378	73.4104		5.29481	31.2501	25.429	181.026	6.1332	94.6205	2.39425	41.413	12.3296	119.072	30.8865	154.333	62.7727	177.487		1.86482	2683400	1.86482	1064050	1.86482	-4020440
				5.31315	31.2525	25.5291	181.739	5.55778	117.688	55.6611	527.514	10.5828	136.514	7.06045	213.857	44.8378	337.887	3.03568	73.6994		5.31315	31.2525	25.5291	181.739	6.15153	94.7634	2.40368	41.5356	12.3487	119.118	30.9122	154.355	62.8231	177.513		1.87215	1590640	1.87215	1474160	1.87215	-2.96589e+06
				5.33146	31.2563	25.6292	182.452	5.57622	117.99	55.723	527.642	10.6243	137.049	7.07881	214.022	44.968	338.259	3.04759	73.9884		5.33146	31.2563	25.6292	182.452	6.16987	94.9013	2.41311	41.6582	12.3678	119.164	30.9378	154.378	62.8734	177.539		1.87947	-895338	1.87947	2174770	1.87947	-2.03333e+06
				5.3498	31.2594	25.7293	183.164	5.59462	118.282	55.7849	527.77	10.6658	137.584	7.09717	214.185	45.0982	338.63	3.05949	74.2774		5.3498	31.2594	25.7293	183.164	6.18822	95.0399	2.42253	41.7808	12.3869	119.21	30.9634	154.4	62.9238	177.565		1.8868	-1960160	1.8868	177699	1.8868	-2029080
				5.36814	31.2614	25.8294	183.877	5.61298	118.572	55.8467	527.898	10.7073	138.12	7.11554	214.343	45.2284	339.001	3.0714	74.5664		5.36814	31.2614	25.8294	183.877	6.20658	95.1783	2.43196	41.9033	12.4061	119.255	30.9891	154.422	62.9742	177.591		1.89412	-116804	1.89412	-1310500	1.89412	-2.30961e+06
				5.38647	31.2626	25.9295	184.59	5.63138	118.851	55.9086	528.026	10.7488	138.655	7.13388	214.497	45.3586	339.373	3.0833	74.8555		5.38647	31.2626	25.9295	184.59	6.22494	95.3177	2.44138	42.0259	12.4252	119.301	31.0147	154.445	63.0245	177.617		1.90145	610485	1.90145	-933560	1.90145	-937064
				5.40483	31.2662	26.0297	185.303	5.64976	119.128	55.9705	528.154	10.7903	139.19	7.15233	214.648	45.4888	339.744	3.0952	75.1445		5.40483	31.2662	26.0297	185.303	6.24328	95.4537	2.45081	42.1485	12.4443	119.347	31.0403	154.467	63.0749	177.643		1.90877	-247589	1.90877	-544112	1.90877	402749
				5.4232	31.2663	26.1298	186.015	5.66815	119.397	56.0324	528.282	10.8318	139.726	7.1707	214.798	45.619	340.115	3.10711	75.4335		5.4232	31.2663	26.1298	186.015	6.26161	95.5908	2.46024	42.2711	12.4634	119.392	31.066	154.489	63.1252	177.669		1.9161	-564672	1.9161	-1029160	1.9161	640227
				5.44153	31.2677	26.2299	186.728	5.6865	119.66	56.0942	528.41	10.8733	140.261	7.18904	214.941	45.7492	340.487	3.11901	75.7225		5.44153	31.2677	26.2299	186.728	6.27996	95.7261	2.46966	42.3936	12.4825	119.438	31.0916	154.512	63.1756	177.695		1.92343	-1507780	1.92343	-1800740	1.92343	173948
				5.45986	31.2697	26.33	187.441	5.70487	119.916	56.1561	528.538	10.9148	140.796	7.20737	215.083	45.8794	340.858	3.13092	76.0115		5.45986	31.2697	26.33	187.441	6.2983	95.8604	2.47909	42.5162	12.5017	119.484	31.1172	154.534	63.226	177.722		1.93075	-1387360	1.93075	-2169990	1.93075	-1.43157e+06
				6.00865	31.2689	26.4301	188.153	5.72324	120.166	56.218	528.666	10.9563	141.332	7.22576	215.22	46.0096	341.229	3.14282	76.3005		6.00865	31.2689	26.4301	188.153	6.31666	95.9953	2.48851	42.6388	12.5208	119.53	31.1428	154.556	63.2763	177.748		1.93808	-1245590	1.93808	101595	1.93808	-2364840
				6.02449	32.0124	26.5302	188.866	5.74162	120.41	56.2799	528.794	10.9978	141.867	7.24412	215.355	46.1398	341.601	3.15473	76.5896		6.02449	32.0124	26.5302	188.866	6.33503	96.1244	2.49794	42.7613	12.5399	119.575	31.1685	154.579	63.3267	177.774		1.9454	-3214360	1.9454	-137835	1.9454	-1851960
				6.04033	32.429	26.6303	189.579	5.75997	120.65	56.3417	528.921	11.0393	142.402	7.26248	215.488	46.27	341.972	3.16663	76.8786		6.04033	32.429	26.6303	189.579	6.35335	96.2548	2.50737	42.8839	12.559	119.621	31.1941	154.601	63.377	177.8		1.95273	-3771020	1.95273	-1775970	1.95273	636356
				6.05867	32.866	26.7305	190.291	5.77837	120.883	56.4036	529.049	11.0808	142.938	7.28086	215.618	46.4002	342.344	3.17854	77.1676		6.05867	32.866	26.7305	190.291	6.37169	96.3858	2.51679	43.0065	12.5782	119.667	31.2197	154.623	63.4274	177.826		1.96005	-1769790	1.96005	-2107410	1.96005	1.42459e+06
				6.07699	33.3206	26.8306	191.004	5.79675	121.11	56.4655	529.177	11.1223	143.473	7.29921	215.743	46.5304	342.715	3.19044	77.4566		6.07699	33.3206	26.8306	191.004	6.39004	96.5162	2.52622	43.129	12.5973	119.713	31.2454	154.646	63.4778	177.852		1.96738	-1398690	1.96738	489137	1.96738	-337067
				6.09532	33.7534	26.9307	191.717	5.81513	121.331	56.5274	529.305	11.1638	144.008	7.31761	215.867	46.6606	343.086	3.20235	77.7456		6.09532	33.7534	26.9307	191.717	6.40841	96.6453	2.53565	43.2516	12.6164	119.758	31.271	154.668	63.5281	177.878		1.97471	-971919	1.97471	2512410	1.97471	-530553
				6.11367	34.1727	27.0308	192.43	5.83349	121.548	56.5893	529.433	11.2053	144.544	7.33598	215.987	46.7908	343.458	3.21425	78.0346		6.11367	34.1727	27.0308	192.43	6.42673	96.7737	2.54507	43.3742	12.6355	119.804	31.2966	154.69	63.5785	177.904		1.98203	-451648	1.98203	1309490	1.98203	-2118200
				6.13203	34.5799	27.1309	193.142	5.85191	121.759	56.6511	529.561	11.2468	145.079	7.35436	216.105	46.921	343.829	3.22616	78.3237		6.13203	34.5799	27.1309	193.142	6.44504	96.8968	2.5545	43.4968	12.6547	119.85	31.3223	154.713	63.6288	177.93		1.98936	378069	1.98936	817983	1.98936	-3.64591e+06
				6.15038	34.9775	27.231	193.855	5.8703	121.964	56.713	529.689	11.2883	145.614	7.3727	216.22	47.0512	344.2	3.23806	78.6127		6.15038	34.9775	27.231	193.855	6.46338	97.0224	2.56392	43.6193	12.6738	119.895	31.3479	154.735	63.6792	177.956		1.99668	688388	1.99668	2014600	1.99668	-3.69329e+06
				6.16872	35.3654	27.3311	194.568	5.88872	122.163	56.7749	529.817	11.3298	146.15	7.39107	216.333	47.1814	344.572	3.24997	78.9017		6.16872	35.3654	27.3311	194.568	6.48179	97.1446	2.57335	43.7419	12.6929	119.941	31.3735	154.757	63.7296	177.982		2.00401	34888	2.00401	-2354	2.00401	-2.94143e+06
				6.18708	35.7462	27.4313	195.28	5.9071	122.358	56.8368	529.945	11.3713	146.685	7.40944	216.443	47.3116	344.943	3.26187	79.1907		6.18708	35.7462	27.4313	195.28	6.50011	97.2711	2.58278	43.8645	12.712	119.987	31.3991	154.78	63.7799	178.008		2.01133	71028	2.01133	-1975230	2.01133	-665593
				6.20547	36.1176	27.5314	195.993	5.92552	122.549	56.8987	530.073	11.4128	147.22	7.42779	216.55	47.4418	345.315	3.27377	79.4797		6.20547	36.1176	27.5314	195.993	6.51844	97.3964	2.5922	43.987	12.7312	120.033	31.4248	154.802	63.8303	178.034		2.01866	-1078340	2.01866	-1659630	2.01866	1.51399e+06
				6.22385	36.4813	27.6315	196.706	5.94398	122.734	56.9605	530.201	11.4543	147.756	7.44615	216.655	47.572	345.686	3.28568	79.7687		6.22385	36.4813	27.6315	196.706	6.53678	97.5206	2.60163	44.1096	12.7503	120.078	31.4504	154.824	63.8807	178.06		2.02599	-1604460	2.02599	1311460	2.02599	1.36143e+06
				6.24219	36.8445	27.7316	197.418	5.9624	122.914	57.0224	530.329	11.4958	148.291	7.46453	216.759	47.7022	346.057	3.29758	80.0578		6.24219	36.8445	27.7316	197.418	6.55519	97.6424	2.61106	44.2322	12.7694	120.124	31.476	154.847	63.931	178.086		2.03331	-3010790	2.03331	2520880	2.03331	1523440
				6.2605	37.1989	27.8317	198.131	5.98077	123.087	57.0843	530.456	11.5373	148.827	7.4829	216.858	47.8325	346.429	3.30949	80.3468		6.2605	37.1989	27.8317	198.131	6.5736	97.7595	2.62048	44.3548	12.7885	120.17	31.5017	154.869	63.9814	178.112		2.04064	-1119260	2.04064	3486280	2.04064	-808693
				6.27881	37.5452	27.9318	198.844	5.99921	123.256	57.1462	530.584	11.5788	149.362	7.50125	216.958	47.9626	346.8	3.32139	80.6358		6.27881	37.5452	27.9318	198.844	6.59195	97.8773	2.62991	44.4773	12.8077	120.215	31.5273	154.891	64.0317	178.139		2.04796	1920940	2.04796	1171600	2.04796	-1.53987e+06
				6.29716	37.8901	28.0319	199.557	6.01757	123.421	57.208	530.712	11.6203	149.897	7.51964	217.054	48.0928	347.171	3.3333	80.9248		6.29716	37.8901	28.0319	199.557	6.6103	97.9976	2.63933	44.5999	12.8268	120.261	31.5529	154.914	64.0821	178.165		2.05529	2414520	2.05529	1300580	2.05529	-2.33995e+06
				6.31554	38.2305	28.132	200.269	6.03593	123.579	57.2699	530.84	11.6618	150.433	7.53798	217.147	48.2231	347.543	3.3452	81.2138		6.31554	38.2305	28.132	200.269	6.62862	98.1173	2.64876	44.7225	12.8459	120.307	31.5786	154.936	64.1325	178.191		2.06261	3551550	2.06261	-1809550	2.06261	-3.15385e+06
				6.33391	38.5648	28.2322	200.982	6.0543	123.736	57.3318	530.968	11.7033	150.968	7.55637	217.241	48.3533	347.914	3.35711	81.5028		6.33391	38.5648	28.2322	200.982	6.64697	98.2345	2.65819	44.845	12.865	120.353	31.6042	154.959	64.1828	178.217		2.06994	2970350	2.06994	-2852600	2.06994	-3.41785e+06
				6.35221	38.8963	28.3323	201.695	6.07268	123.886	57.3937	531.096	11.7448	151.503	7.57471	217.329	48.4835	348.285	3.36901	81.7919		6.35221	38.8963	28.3323	201.695	6.6653	98.3517	2.66761	44.9676	12.8841	120.398	31.6298	154.981	64.2332	178.243		2.07727	4566950	2.07727	-1532830	2.07727	-1695960
				6.37055	39.2251	28.4324	202.407	6.09106	124.031	57.4555	531.224	11.7863	152.039	7.59313	217.421	48.6137	348.657	3.38092	82.0809		6.37055	39.2251	28.4324	202.407	6.68365	98.469	2.67704	45.0902	12.9033	120.444	31.6554	155.003	64.2836	178.269		2.08459	3258860	2.08459	-1559000	2.08459	26968
				6.38891	39.5496	28.5325	203.12	6.10949	124.174	57.5174	531.352	11.8278	152.574	7.61148	217.506	48.7439	349.028	3.39282	82.3699		6.38891	39.5496	28.5325	203.12	6.702	98.5871	2.68647	45.2128	12.9224	120.49	31.6811	155.026	64.3339	178.295		2.09192	2989020	2.09192	-2165600	2.09192	-304472
				6.40728	39.8682	28.6326	203.833	6.12783	124.309	57.5793	531.48	11.8693	153.109	7.62988	217.591	48.8741	349.4	3.40473	82.6589		6.40728	39.8682	28.6326	203.833	6.72035	98.7001	2.69589	45.3353	12.9415	120.536	31.7067	155.048	64.3843	178.321		2.09924	2695880	2.09924	-982497	2.09924	-1.72893e+06
				6.42564	40.1862	28.7327	204.546	6.14621	124.443	57.6412	531.608	11.9108	153.645	7.64824	217.674	49.0043	349.771	3.41663	82.9479		6.42564	40.1862	28.7327	204.546	6.73869	98.8146	2.70532	45.4579	12.9606	120.581	31.7323	155.07	64.4346	178.347		2.10657	-1125840	2.10657	616233	2.10657	-1.41209e+06
				6.44403	40.5005	28.8329	205.258	6.16459	124.57	57.703	531.736	11.9523	154.18	7.66658	217.756	49.1345	350.142	3.42853	83.2369		6.44403	40.5005	28.8329	205.258	6.75703	98.9254	2.71474	45.5805	12.9798	120.627	31.758	155.093	64.485	178.373		2.11389	-1408550	2.11389	-661272	2.11389	613255
				6.46237	40.8061	28.933	205.971	6.18299	124.693	57.7649	531.863	11.9938	154.715	7.68495	217.833	49.2647	350.514	3.44044	83.526		6.46237	40.8061	28.933	205.971	6.77538	99.0384	2.72417	45.703	12.9989	120.673	31.7836	155.115	64.5353	178.399		2.12122	-1414460	2.12122	630199	2.12122	1.71321e+06
				6.48071	41.1154	29.0331	206.684	6.2014	124.811	57.8268	531.991	12.0353	155.251	7.70328	217.91	49.3949	350.885	3.45234	83.815		6.48071	41.1154	29.0331	206.684	6.79371	99.151	2.7336	45.8256	13.018	120.718	31.8092	155.137	64.5857	178.425		2.12855	-432366	2.12855	1391470	2.12855	923503
				6.49907	41.4199	29.1332	207.396	6.21979	124.928	57.8887	532.119	12.0768	155.786	7.72164	217.986	49.5251	351.256	3.46425	84.104		6.49907	41.4199	29.1332	207.396	6.81204	99.2606	2.74302	45.9482	13.0371	120.764	31.8349	155.16	64.6361	178.451		2.13587	2479610	2.13587	1754540	2.13587	2.40443e+06
				6.51738	41.7182	29.2333	208.109	6.23814	125.043	57.9506	532.247	12.1183	156.321	7.73999	218.06	49.6553	351.628	3.47615	84.393		6.51738	41.7182	29.2333	208.109	6.83036	99.3684	2.75245	46.0707	13.0563	120.81	31.8605	155.182	64.6864	178.477		2.1432	157756	2.1432	-368850	2.1432	3.93591e+06
				6.53574	42.0126	29.3334	208.822	6.2565	125.152	58.0124	532.375	12.1598	156.857	7.75834	218.133	49.7855	351.999	3.48806	84.682		6.53574	42.0126	29.3334	208.822	6.84867	99.4761	2.76187	46.1933	13.0754	120.856	31.8861	155.204	64.7368	178.503		2.15052	810089	2.15052	-931566	2.15052	3.38591e+06
				6.55409	42.3038	29.4335	209.534	6.27487	125.256	58.0743	532.503	12.2013	157.392	7.77673	218.204	49.9157	352.371	3.49996	84.9711		6.55409	42.3038	29.4335	209.534	6.867	99.5837	2.7713	46.3159	13.0945	120.901	31.9118	155.227	64.7872	178.53		2.15785	777582	2.15785	387580	2.15785	1128256
				6.57245	42.5907	29.5337	210.247	6.29324	125.358	58.1362	532.631	12.2428	157.927	7.79507	218.273	50.0459	352.742	3.51187	85.2601		6.57245	42.5907	29.5337	210.247	6.88533	99.6929	2.78073	46.4385	13.1136	120.947	31.9374	155.249	64.8375	178.556		2.16517	1456960	2.16517	1016970	2.16517	1.82285e+06
				6.5908	42.8727	29.6338	210.96	6.31161	125.456	58.1981	532.759	12.2843	158.463	7.81342	218.341	50.1761	353.113	3.52377	85.5491		6.5908	42.8727	29.6338	210.96	6.90366	99.8019	2.79015	46.561	13.1327	120.993	31.963	155.271	64.8879	178.582		2.1725	930569	2.1725	-2462370	2.1725	1.87909e+06
				6.60913	43.1519	29.7339	211.673	6.32999	125.55	58.26	532.887	12.3258	158.998	7.83176	218.409	50.3063	353.485	3.53568	85.8381		6.60913	43.1519	29.7339	211.673	6.92201	99.9083	2.79958	46.6836	13.1519	121.038	31.9886	155.294	64.9382	178.608		2.17983	991721	2.17983	-2326650	2.17983	1450680
				6.62751	43.4279	29.834	212.385	6.34834	125.639	58.3218	533.015	12.3673	159.533	7.85015	218.476	50.4365	353.856	3.54758	86.1271		6.62751	43.4279	29.834	212.385	6.94034	100.014	2.80901	46.8062	13.171	121.084	32.0143	155.316	64.9886	178.634		2.18715	914351	2.18715	-891022	2.18715	-111735
				6.64586	43.7036	29.9341	213.098	6.36671	125.726	58.3837	533.143	12.4088	160.069	7.86853	218.539	50.5667	354.227	3.55949	86.4161		6.64586	43.7036	29.9341	213.098	6.95866	100.12	2.81843	46.9288	13.1901	121.13	32.0399	155.338	65.039	178.66		2.19448	903489	2.19448	125981	2.19448	-739768
				6.66421	43.9724	30.0342	213.811	6.38512	125.811	58.4456	533.27	12.4503	160.604	7.88687	218.601	50.6969	354.599	3.57139	86.7052		6.66421	43.9724	30.0342	213.811	6.97701	100.226	2.82786	47.0513	13.2092	121.176	32.0655	155.361	65.0893	178.686		2.2018	-1327790	2.2018	1562010	2.2018	-812960
				6.68257	44.2399	30.1343	214.523	6.40347	125.891	58.5075	533.398	12.4918	161.139	7.90523	218.66	50.8271	354.97	3.58329	86.9942		6.68257	44.2399	30.1343	214.523	6.99535	100.329	2.83728	47.1739	13.2284	121.221	32.0912	155.383	65.1397	178.712		2.20913	-1658380	2.20913	1399620	2.20913	-345056
				6.70092	44.5026	30.2344	215.236	6.42184	125.969	58.5693	533.526	12.5333	161.675	7.92358	218.719	50.9573	355.341	3.5952	87.2832		6.70092	44.5026	30.2344	215.236	7.01369	100.43	2.84671	47.2965	13.2475	121.267	32.1168	155.405	65.19	178.738		2.21645	-725265	2.21645	397967	2.21645	820381
				6.71929	44.7623	30.3346	215.949	6.44019	126.042	58.6312	533.654	12.5748	162.21	7.94196	218.779	51.0875	355.713	3.6071	87.5722		6.71929	44.7623	30.3346	215.949	7.03201	100.535	2.85614	47.419	13.2666	121.313	32.1424	155.428	65.2404	178.764		2.22378	286973	2.22378	1307420	2.22378	1.90111e+06
				6.73762	45.02	30.4347	216.661	6.45856	126.113	58.6931	533.782	12.6163	162.746	7.9603	218.836	51.2177	356.084	3.61901	87.8612		6.73762	45.02	30.4347	216.661	7.05035	100.637	2.86556	47.5416	13.2857	121.359	32.1681	155.45	65.2908	178.79		2.23111	1295390	2.23111	982761	2.23111	2.27711e+06
				6.75596	45.2722	30.5348	217.374	6.47691	126.181	58.755	533.91	12.6578	163.281	7.97863	218.892	51.3479	356.456	3.63091	88.1502		6.75596	45.2722	30.5348	217.374	7.06869	100.74	2.87499	47.6642	13.3049	121.404	32.1937	155.472	65.3411	178.816		2.23843	-1523600	2.23843	168849	2.23843	1.11086e+06
				6.77429	45.5228	30.6349	218.087	6.49529	126.244	58.8168	534.038	12.6993	163.816	7.99698	218.947	51.4781	356.827	3.64282	88.4393		6.77429	45.5228	30.6349	218.087	7.08705	100.841	2.88442	47.7867	13.324	121.45	32.2193	155.495	65.3915	178.842		2.24576	-1416740	2.24576	321754	2.24576	1.27104e+06
				6.79264	45.7678	30.735	218.8	6.51367	126.305	58.8787	534.166	12.7408	164.352	8.01534	219.001	51.6083	357.198	3.65472	88.7283		6.79264	45.7678	30.735	218.8	7.10537	100.941	2.89384	47.9093	13.3431	121.496	32.2449	155.517	65.4419	178.868		2.25308	-1779240	2.25308	739877	2.25308	1.16189e+06
				6.81095	46.0138	30.8351	219.512	6.53202	126.365	58.9406	534.294	12.7823	164.887	8.03371	219.055	51.7385	357.57	3.66663	89.0173		6.81095	46.0138	30.8351	219.512	7.1237	101.04	2.90327	48.0319	13.3622	121.541	32.2706	155.539	65.4922	178.894		2.26041	-354992	2.26041	403938	2.26041	1547000
				6.82929	46.2624	30.9352	220.225	6.55039	126.422	59.0025	534.422	12.8238	165.422	8.05204	219.106	51.8687	357.941	3.67853	89.3063		6.82929	46.2624	30.9352	220.225	7.14204	101.14	2.91269	48.1545	13.3813	121.587	32.2962	155.562	65.5426	178.92		2.26773	-158544	2.26773	1010080	2.26773	835961
				6.84765	46.4998	31.0354	220.938	6.56625	126.474	59.0643	534.55	12.8653	165.958	8.0704	219.157	51.999	358.312	3.69044	89.5953		6.84765	46.4998	31.0354	220.938	7.16038	101.242	2.92212	48.277	13.4005	121.633	32.3218	155.584	65.5929	178.947		2.27506	-1665780	2.27506	1830820	2.27506	243139
				6.86602	46.7392	31.1355	221.65	6.58462	126.524	59.1262	534.678	12.9069	166.493	8.08876	219.207	52.1292	358.684	3.70234	89.8843		6.86602	46.7392	31.1355	221.65	7.17872	101.341	2.93155	48.3996	13.4196	121.679	32.3475	155.606	65.6433	178.973		2.28239	-2239800	2.28239	3749270	2.28239	-880523
				6.88436	46.9706	31.2356	222.363	6.60302	126.572	59.1881	534.805	12.9483	167.028	8.10715	219.255	52.2594	359.055	3.71425	90.1734		6.88436	46.9706	31.2356	222.363	7.19705	101.436	2.94097	48.5222	13.4387	121.724	32.3731	155.629	65.6937	178.999		2.28971	-3615760	2.28971	2902630	2.28971	-1.18826e+06
				6.90272	47.2005	31.3357	223.076	6.62141	126.618	59.25	534.933	12.9899	167.564	8.12552	219.301	52.3896	359.427	3.72615	90.4624		6.90272	47.2005	31.3357	223.076	7.21536	101.533	2.9504	48.6448	13.4578	121.77	32.3987	155.651	65.744	179.025		2.29704	-3680300	2.29704	4404640	2.29704	-3.35499e+06
				6.92108	47.4299	31.4358	223.788	6.63981	126.662	59.3119	535.061	13.0313	168.099	8.14392	219.348	52.5198	359.798	3.73806	90.7514		6.92108	47.4299	31.4358	223.788	7.23372	101.629	2.95982	48.7673	13.477	121.816	32.4243	155.673	65.7944	179.051		2.30436	-5016440	2.30436	5056360	2.30436	-3.13301e+06
				6.93939	47.6559	31.5359	224.501	6.6582	126.699	59.3737	535.189	13.0729	168.634	8.16227	219.391	52.65	360.169	3.74996	91.0404		6.93939	47.6559	31.5359	224.501	7.25202	101.724	2.96925	48.8899	13.4961	121.862	32.45	155.696	65.8447	179.077		2.31169	-5205070	2.31169	2641550	2.31169	-2.50027e+06
				6.95774	47.877	31.6361	225.214	6.67655	126.738	59.4356	535.317	13.1143	169.17	8.18062	219.436	52.7802	360.541	3.76186	91.3294		6.95774	47.877	31.6361	225.214	7.2704	101.819	2.97868	49.0125	13.5152	121.907	32.4756	155.718	65.8951	179.103		2.31901	-3001070	2.31901	-247912	2.31901	-2.68185e+06
				6.97608	48.0946	31.7362	225.927	6.69495	126.772	59.4975	535.445	13.1558	169.705	8.19897	219.481	52.9104	360.912	3.77377	91.6184		6.97608	48.0946	31.7362	225.927	7.28873	101.915	2.9881	49.135	13.5343	121.953	32.5012	155.74	65.9455	179.129		2.32634	-4207740	2.32634	-2711000	2.32634	-477857
				6.99441	48.3091	31.8363	226.639	6.71332	126.803	59.5594	535.573	13.1974	170.24	8.21735	219.525	53.0406	361.283	3.78567	91.9075		6.99441	48.3091	31.8363	226.639	7.3071	102.006	2.99753	49.2576	13.5534	121.999	32.5269	155.763	65.9958	179.155		2.33367	-2744240	2.33367	-2813950	2.33367	739311
				7.01275	48.5232	31.9364	227.352	6.73169	126.834	59.6213	535.701	13.2388	170.776	8.23569	219.568	53.1708	361.655	3.79758	92.1965		7.01275	48.5232	31.9364	227.352	7.32542	102.101	3.00696	49.3802	13.5726	122.044	32.5525	155.785	66.0462	179.181		2.34099	-1726760	2.34099	-1317290	2.34099	-489097
				7.0311	48.7375	32.0365	228.065	6.75005	126.862	59.6831	535.829	13.2804	171.311	8.25405	219.61	53.301	362.026	3.80948	92.4855		7.0311	48.7375	32.0365	228.065	7.34375	102.195	3.01638	49.5027	13.5917	122.09	32.5781	155.807	66.0965	179.207		2.34832	-2844780	2.34832	-1394590	2.34832	-89917.3
				7.04944	48.9459	32.1366	228.777	6.76842	126.888	59.745	535.957	13.3219	171.846	8.2724	219.65	53.4312	362.397	3.82139	92.7745		7.04944	48.9459	32.1366	228.777	7.36213	102.286	3.02581	49.6253	13.6108	122.136	32.6038	155.83	66.1469	179.233		2.35564	-2355010	2.35564	-1912140	2.35564	868852
				7.0678	49.1525	32.2367	229.49	6.78679	126.911	59.8069	536.085	13.3634	172.382	8.29073	219.689	53.5614	362.769	3.83329	93.0635		7.0678	49.1525	32.2367	229.49	7.38059	102.38	3.03523	49.7479	13.6299	122.182	32.6294	155.852	66.1973	179.259		2.36297	291612	2.36297	-3580590	2.36297	726592
				7.08617	49.3553	32.3368	230.203	6.80516	126.932	59.8688	536.212	13.4049	172.917	8.3091	219.729	53.6916	363.14	3.8452	93.3525		7.08617	49.3553	32.3368	230.203	7.39893	102.473	3.04466	49.8705	13.6491	122.227	32.655	155.875	66.2476	179.285		2.37029	970348	2.37029	-3266580	2.37029	-1.11981e+06
				7.10452	49.5567	32.437	230.916	6.82356	126.951	59.9306	536.34	13.4464	173.452	8.32745	219.765	53.8218	363.512	3.8571	93.6416		7.10452	49.5567	32.437	230.916	7.41728	102.565	3.05409	49.993	13.6682	122.273	32.6806	155.897	66.298	179.311		2.37762	1019180	2.37762	-731296	2.37762	-1.19862e+06
				7.1229	49.7556	32.5371	231.628	6.84194	126.971	59.9925	536.468	13.4879	173.988	8.34579	219.802	53.952	363.883	3.86901	93.9306		7.1229	49.7556	32.5371	231.628	7.43562	102.659	3.06351	50.1156	13.6873	122.319	32.7063	155.919	66.3483	179.337		2.38495	374785	2.38495	2795780	2.38495	149889
				7.14129	49.9537	32.6372	232.341	6.86032	126.986	60.0544	536.596	13.5294	174.523	8.36415	219.838	54.0822	364.254	3.88091	94.2196		7.14129	49.9537	32.6372	232.341	7.45394	102.756	3.07294	50.2382	13.7064	122.364	32.7319	155.942	66.3987	179.364		2.39227	-969094	2.39227	1958560	2.39227	710585
				7.15965	50.1491	32.7373	233.054	6.87871	126.999	60.1163	536.724	13.5709	175.059	8.38248	219.874	54.2124	364.626	3.89282	94.5086		7.15965	50.1491	32.7373	233.054	7.47229	102.849	3.08237	50.3607	13.7256	122.41	32.7576	155.964	66.4491	179.39		2.3996	307024	2.3996	-1266550	2.3996	315673
				7.17799	50.3407	32.8374	233.766	6.89709	127.013	60.1781	536.852	13.6124	175.594	8.40086	219.909	54.3426	364.997	3.90472	94.7976		7.17799	50.3407	32.8374	233.766	7.49062	102.935	3.09179	50.4833	13.7447	122.456	32.7832	155.986	66.4994	179.416		2.40692	1315030	2.40692	-1879440	2.40692	927905
				7.19634	50.528	32.9375	234.479	6.91549	127.023	60.24	536.98	13.6539	176.129	8.41922	219.944	54.4728	365.368	3.91662	95.0867		7.19634	50.528	32.9375	234.479	7.50897	103.024	3.10122	50.6059	13.7638	122.502	32.8088	156.009	66.5498	179.442		2.41425	2393400	2.41425	382701	2.41425	205076
				7.21469	50.7112	33.0376	235.192	6.93386	127.032	60.3019	537.108	13.6954	176.665	8.43758	219.976	54.603	365.74	3.92853	95.3757		7.21469	50.7112	33.0376	235.192	7.52731	103.112	3.11064	50.7285	13.7829	122.547	32.8344	156.031	66.6001	179.468		2.42157	2853290	2.42157	2026810	2.42157	2196280
				7.23303	50.8961	33.1378	235.904	6.95225	127.042	60.3638	537.236	13.7369	177.2	8.45594	220.01	54.7332	366.111	3.94043	95.6647		7.23303	50.8961	33.1378	235.904	7.54563	103.201	3.12007	50.851	13.802	122.593	32.8601	156.053	66.6505	179.494		2.4289	956879	2.4289	2626590	2.4289	1.96727e+06
				7.25142	51.0816	33.2379	236.617	6.97066	127.048	60.4256	537.364	13.7784	177.735	8.47429	220.043	54.8634	366.483	3.95234	95.9537		7.25142	51.0816	33.2379	236.617	7.56396	103.288	3.1295	50.9736	13.8212	122.639	32.8857	156.076	66.7009	179.52		2.43623	1091640	2.43623	-120670	2.43623	1.07135e+06
				7.26977	51.2597	33.338	237.33	6.98903	127.054	60.4875	537.492	13.8199	178.271	8.49267	220.074	54.9936	366.854	3.96424	96.2427		7.26977	51.2597	33.338	237.33	7.58226	103.375	3.13892	51.0962	13.8403	122.685	32.9113	156.098	66.7512	179.546		2.44355	1532210	2.44355	-1997910	2.44355	236209
				7.28812	51.4381	33.4381	238.043	7.00741	127.059	60.5494	537.619	13.8614	178.806	8.51111	220.105	55.1238	367.225	3.97615	96.5317		7.28812	51.4381	33.4381	238.043	7.6006	103.461	3.14835	51.2187	13.8594	122.73	32.937	156.12	66.8016	179.572		2.45088	657790	2.45088	-2944930	2.45088	-379541
				7.30645	51.6146	33.5382	238.755	7.02583	127.064	60.6113	537.747	13.9029	179.341	8.52947	220.135	55.254	367.597	3.98805	96.8208		7.30645	51.6146	33.5382	238.755	7.61894	103.547	3.15777	51.3413	13.8785	122.776	32.9626	156.143	66.852	179.598		2.4582	617685	2.4582	-2220490	2.4582	-503913
				7.32479	51.79	33.6383	239.468	7.04422	127.069	60.6732	537.875	13.9444	179.877	8.54782	220.164	55.3842	367.968	3.99996	97.1098		7.32479	51.79	33.6383	239.468	7.63727	103.633	3.1672	51.4639	13.8977	122.822	32.9882	156.165	66.9023	179.624		2.46553	311634	2.46553	-137277	2.46553	873064
				7.34316	51.9618	33.7384	240.181	7.0626	127.072	60.735	538.003	13.9859	180.412	8.56619	220.193	55.5144	368.339	4.01186	97.3988		7.34316	51.9618	33.7384	240.181	7.6556	103.719	3.17663	51.5864	13.9168	122.867	33.0138	156.187	66.9527	179.65		2.47285	1054880	2.47285	170212	2.47285	2.15803e+06
				7.36151	52.1301	33.8386	240.893	7.08095	127.074	60.7969	538.131	14.0274	180.947	8.58454	220.223	55.6446	368.711	4.02377	97.6878		7.36151	52.1301	33.8386	240.893	7.67393	103.804	3.18605	51.709	13.9359	122.913	33.0395	156.21	67.003	179.676		2.48018	687142	2.48018	1593030	2.48018	1119272
				7.37988	52.2959	33.9387	241.606	7.09934	127.076	60.8588	538.259	14.0689	181.483	8.6029	220.249	55.7748	369.082	4.03567	97.9768		7.37988	52.2959	33.9387	241.606	7.69228	103.891	3.19548	51.8316	13.955	122.959	33.0651	156.232	67.0534	179.702		2.48751	269145	2.48751	284654	2.48751	620485
				7.39823	52.4679	34.0388	242.319	7.11769	127.078	60.9207	538.387	14.1104	182.018	8.62126	220.277	55.9051	369.453	4.04758	98.2658		7.39823	52.4679	34.0388	242.319	7.71063	103.978	3.20491	51.9542	13.9742	123.005	33.0907	156.254	67.1038	179.728		2.49483	-330374	2.49483	-497144	2.49483	1.20643e+06
				7.41659	52.6343	34.1389	243.031	7.36475	127.518	60.9826	538.515	14.1519	182.553	8.63961	220.302	56.0352	369.825	4.05948	98.5549		7.41659	52.6343	34.1389	243.031	7.72897	104.059	3.21433	52.0767	13.9933	123.05	33.1164	156.277	67.1541	179.754		2.50216	823496	2.50216	-958374	2.50216	3.03053e+06
				7.43495	52.7966	34.239	243.744	7.38313	128.642	61.0444	538.643	14.1934	183.089	8.65797	220.329	56.1654	370.196	4.07138	98.8439		7.43495	52.7966	34.239	243.744	7.74732	104.139	3.22376	52.1993	14.0124	123.096	33.142	156.299	67.2045	179.781		2.50948	1950830	2.50948	-268330	2.50948	3.73333e+06
				7.45332	52.9577	34.3391	244.457	7.40149	129.649	61.1063	538.771	14.2349	183.624	8.67636	220.354	56.2957	370.568	4.08329	99.1329		7.45332	52.9577	34.3391	244.457	7.76565	104.222	3.23318	52.3219	14.0315	123.142	33.1676	156.321	67.2548	179.807		2.51681	2865390	2.51681	-228400	2.51681	3.98963e+06
				7.47167	53.119	34.4392	245.17	7.41992	130.637	61.1682	538.899	14.2764	184.159	8.69472	220.379	56.4259	370.939	4.09519	99.4219		7.47167	53.119	34.4392	245.17	7.78398	104.306	3.24261	52.4445	14.0506	123.187	33.1933	156.344	67.3052	179.833		2.52413	3108760	2.52413	-676069	2.52413	2.31917e+06
				7.49004	53.2746	34.5394	245.882	7.43827	131.618	61.2301	539.027	14.3179	184.695	8.71309	220.404	56.5561	371.31	4.1071	99.7109		7.49004	53.2746	34.5394	245.882	7.80233	104.388	3.25204	52.567	14.0698	123.233	33.2189	156.366	67.3556	179.859		2.53146	2348540	2.53146	1262640	2.53146	728032
				7.50841	53.4296	34.6395	246.595	7.45665	132.584	61.2919	539.154	14.3594	185.23	8.73147	220.428	56.6863	371.682	4.119	99.9999		7.50841	53.4296	34.6395	246.595	7.82073	104.469	3.26146	52.6896	14.0889	123.279	33.2445	156.388	67.4059	179.885		2.53879	3313750	2.53879	1268140	2.53879	-229144
				7.52676	53.5824	34.7396	247.308	7.47506	133.535	61.3538	539.282	14.4009	185.765	8.74985	220.45	56.8165	372.053	4.13091	100.289		7.52676	53.5824	34.7396	247.308	7.83911	104.55	3.27089	52.8122	14.108	123.325	33.2702	156.411	67.4563	179.911		2.54611	4673820	2.54611	101417	2.54611	-253523
				7.54514	53.7362	34.8397	248.02	7.49342	134.468	61.4157	539.41	14.4424	186.301	8.76822	220.474	56.9467	372.424	4.14281	100.578		7.54514	53.7362	34.8397	248.02	7.85748	104.628	3.28032	52.9347	14.1271	123.37	33.2958	156.433	67.5066	179.937		2.55344	2575630	2.55344	-1065750	2.55344	87524
				7.5635	53.8857	34.9398	248.733	7.51178	135.387	61.4776	539.538	14.4839	186.836	8.78663	220.496	57.0769	372.796	4.15472	100.867		7.5635	53.8857	34.9398	248.733	7.87581	104.708	3.28974	53.0573	14.1463	123.416	33.3214	156.455	67.557	179.963		2.56076	2788090	2.56076	-2335340	2.56076	814339
				7.58185	54.0347	35.0399	249.446	7.53014	136.285	61.5394	539.666	14.5254	187.372	8.80501	220.519	57.2071	373.167	4.16662	101.156		7.58185	54.0347	35.0399	249.446	7.89416	104.786	3.29917	53.1799	14.1654	123.462	33.347	156.478	67.6074	179.989		2.56809	4032290	2.56809	-430641	2.56809	1401120
				7.60019	54.1823	35.14	250.158	7.54852	137.173	61.6013	539.794	14.5669	187.907	8.82334	220.539	57.3373	373.539	4.17853	101.445		7.60019	54.1823	35.14	250.158	7.91251	104.865	3.30859	53.3025	14.1845	123.508	33.3727	156.5	67.6577	180.015		2.57541	5633980	2.57541	963057	2.57541	71274.7
				7.61855	54.327	35.2401	250.871	7.56688	138.045	61.6632	539.922	14.6084	188.442	8.84171	220.561	57.4675	373.91	4.19043	101.734		7.61855	54.327	35.2401	250.871	7.93084	104.947	3.31802	53.425	14.2036	123.553	33.3983	156.522	67.7081	180.041		2.58274	5531260	2.58274	491567	2.58274	-309999
				7.63692	54.4665	35.3403	251.584	7.58526	138.899	61.7251	540.05	14.6499	188.978	8.86009	220.581	57.5977	374.281	4.20234	102.023		7.63692	54.4665	35.3403	251.584	7.94918	105.024	3.32745	53.5476	14.2228	123.599	33.4239	156.545	67.7584	180.067		2.59007	4067120	2.59007	-1142130	2.59007	1.09605e+06
				7.65526	54.6078	35.4404	252.297	7.60366	139.738	61.7869	540.178	14.6914	189.513	8.87842	220.601	57.7279	374.653	4.21424	102.312		7.65526	54.6078	35.4404	252.297	7.96752	105.105	3.33687	53.6702	14.2419	123.645	33.4496	156.567	67.8088	180.093		2.59739	1894770	2.59739	-1416120	2.59739	647384
				7.6736	54.7465	35.5405	253.009	7.62204	140.568	61.8488	540.306	14.7329	190.048	8.89678	220.621	57.8581	375.024	4.22615	102.601		7.6736	54.7465	35.5405	253.009	7.98587	105.183	3.3463	53.7927	14.261	123.69	33.4752	156.589	67.8592	180.119		2.60472	1676300	2.60472	-3182220	2.60472	-975612
				7.69198	54.8852	35.6406	253.722	7.6404	141.383	61.9107	540.434	14.7744	190.584	8.91512	220.64	57.9883	375.395	4.23805	102.89		7.69198	54.8852	35.6406	253.722	8.0042	105.262	3.35572	53.9153	14.2801	123.736	33.5008	156.612	67.9095	180.145		2.61204	1722850	2.61204	-3255460	2.61204	697231
				7.71036	55.0224	35.7407	254.435	7.65879	142.18	61.9726	540.561	14.8159	191.119	8.93347	220.658	58.1185	375.767	4.24995	103.179		7.71036	55.0224	35.7407	254.435	8.02255	105.34	3.36515	54.0379	14.2993	123.782	33.5264	156.634	67.9599	180.172		2.61937	2810180	2.61937	-2470230	2.61937	1.15062e+06
				7.7287	55.1529	35.8408	255.147	7.67716	142.963	62.0345	540.689	14.8574	191.654	8.95183	220.676	58.2487	376.138	4.26186	103.468		7.7287	55.1529	35.8408	255.147	8.04089	105.416	3.37458	54.1604	14.3184	123.828	33.5521	156.656	68.0102	180.198		2.62669	3708150	2.62669	-1688800	2.62669	1.94181e+06
				7.74706	55.2864	35.941	255.86	7.69554	143.731	62.0963	540.817	14.8989	192.19	8.9702	220.694	58.3789	376.509	4.27376	103.757		7.74706	55.2864	35.941	255.86	8.05922	105.494	3.384	54.283	14.3375	123.873	33.5777	156.679	68.0606	180.224		2.63402	183111	2.63402	-1786380	2.63402	2.54095e+06
				7.76543	55.4188	36.0411	256.573	7.7139	144.49	62.1582	540.945	14.9404	192.725	8.98854	220.712	58.5091	376.881	4.28567	104.046		7.76543	55.4188	36.0411	256.573	8.07756	105.571	3.39343	54.4056	14.3566	123.919	33.6033	156.701	68.111	180.25		2.64135	-1392900	2.64135	-259902	2.64135	2.26293e+06
				7.78381	55.5475	36.1412	257.285	7.73225	145.232	62.2201	541.073	14.9819	193.26	9.00692	220.727	58.6393	377.252	4.29757	104.335		7.78381	55.5475	36.1412	257.285	8.0959	105.645	3.40286	54.5282	14.3758	123.965	33.629	156.723	68.1613	180.276		2.64867	179820	2.64867	-1013290	2.64867	2652040
				7.80221	55.6743	36.2413	257.998	7.75059	145.964	62.282	541.201	15.0234	193.796	9.02531	220.746	58.7695	377.624	4.30948	104.624		7.80221	55.6743	36.2413	257.998	8.11425	105.72	3.41228	54.6507	14.3949	124.01	33.6546	156.746	68.2117	180.302		2.656	2143460	2.656	-552710	2.656	3104040
				7.82055	55.8006	36.3414	258.711	7.76896	146.683	62.3439	541.329	15.0649	194.331	9.04371	220.762	58.8997	377.995	4.32138	104.913		7.82055	55.8006	36.3414	258.711	8.1326	105.793	3.42171	54.7733	14.414	124.056	33.6802	156.768	68.2621	180.328		2.66332	1723910	2.66332	497360	2.66332	2.29161e+06
				7.8389	55.9214	36.4415	259.424	7.78731	147.376	62.4057	541.457	15.1064	194.866	9.06211	220.778	59.0299	378.366	4.33329	105.202		7.8389	55.9214	36.4415	259.424	8.15094	105.87	3.43113	54.8959	14.4331	124.102	33.7059	156.79	68.3124	180.354		2.67065	1611810	2.67065	-249389	2.67065	689361
				7.85726	56.047	36.5416	260.136	7.80567	148.037	62.4676	541.585	15.1479	195.402	9.0805	220.793	59.1601	378.738	4.34519	105.491		7.85726	56.047	36.5416	260.136	8.16926	105.944	3.44056	55.0184	14.4522	124.148	33.7315	156.813	68.3628	180.38		2.67797	-381214	2.67797	292701	2.67797	154125
				7.87562	56.1664	36.6418	260.849	7.82402	148.716	62.5295	541.713	15.1894	195.937	9.09888	220.81	59.2903	379.109	4.3571	105.78		7.87562	56.1664	36.6418	260.849	8.18761	106.015	3.44999	55.141	14.4714	124.193	33.7571	156.835	68.4131	180.406		2.6853	6091	2.6853	776161	2.6853	-1328680
				7.89396	56.2847	36.7419	261.562	7.84236	149.399	62.5914	541.841	15.2309	196.472	9.11722	220.825	59.4205	379.48	4.369	106.069		7.89396	56.2847	36.7419	261.562	8.20595	106.091	3.45941	55.2636	14.4905	124.239	33.7828	156.857	68.4635	180.432		2.69263	2845300	2.69263	-19099	2.69263	-411289
				7.91232	56.4012	36.842	262.274	7.86072	150.066	62.6532	541.968	15.2724	197.008	9.13565	220.839	59.5507	379.852	4.38091	106.358		7.91232	56.4012	36.842	262.274	8.22433	106.166	3.46884	55.3862	14.5096	124.285	33.8084	156.88	68.5139	180.458		2.69995	2176900	2.69995	-556255	2.69995	-669908
				7.93067	56.5202	36.9421	262.987	7.8791	150.712	62.7151	542.096	15.3139	197.543	9.15404	220.855	59.6809	380.223	4.39281	106.647		7.93067	56.5202	36.9421	262.987	8.24267	106.238	3.47827	55.5087	14.5287	124.331	33.834	156.902	68.5642	180.484		2.70728	1306380	2.70728	-297335	2.70728	-3943680
				7.94907	56.6337	37.0422	263.7	7.89749	151.345	62.777	542.224	15.3554	198.078	9.17238	220.869	59.8111	380.595	4.40471	106.936		7.94907	56.6337	37.0422	263.7	8.26104	106.311	3.48769	55.6313	14.5479	124.376	33.8596	156.925	68.6146	180.51		2.7146	1485300	2.7146	-1672650	2.7146	-2.48357e+06
				7.96742	56.7472	37.1423	264.413	7.91584	151.972	62.8389	542.352	15.3969	198.614	9.19077	220.882	59.9413	380.966	4.41662	107.225		7.96742	56.7472	37.1423	264.413	8.27937	106.384	3.49712	55.7539	14.567	124.422	33.8853	156.947	68.665	180.536		2.72193	2703980	2.72193	-1194810	2.72193	-719868
				7.98576	56.8578	37.2424	265.125	7.93419	152.588	62.9007	542.48	15.4384	199.149	9.20916	220.896	60.0716	381.337	4.42852	107.514		7.98576	56.8578	37.2424	265.125	8.29772	106.456	3.50654	55.8764	14.5861	124.468	33.9109	156.969	68.7153	180.562		2.72925	2690880	2.72925	-1320460	2.72925	1556800
				8.0041	56.9663	37.3426	265.838	7.95257	153.2	62.9626	542.608	15.4799	199.684	9.22754	220.91	60.2017	381.709	4.44043	107.803		8.0041	56.9663	37.3426	265.838	8.31607	106.527	3.51597	55.999	14.6052	124.513	33.9365	156.992	68.7657	180.589		2.73658	2301050	2.73658	40480	2.73658	539981
				8.02247	57.0747	37.4427	266.551	7.97093	153.795	63.0245	542.736	15.5214	200.22	9.2459	220.923	60.332	382.08	4.45233	108.092		8.02247	57.0747	37.4427	266.551	8.3344	106.599	3.5254	56.1216	14.6243	124.559	33.9622	157.014	68.816	180.615		2.74391	445362	2.74391	630128	2.74391	-999989
				8.0408	57.1788	37.5428	267.263	7.98932	154.386	63.0864	542.864	15.5629	200.755	9.26427	220.935	60.4622	382.451	4.46424	108.381		8.0408	57.1788	37.5428	267.263	8.35276	106.671	3.53482	56.2441	14.6435	124.605	33.9878	157.036	68.8664	180.641		2.75123	-2351090	2.75123	-126657	2.75123	106229
				8.05917	57.2865	37.6429	267.976	8.00768	154.966	63.1482	542.992	15.6044	201.291	9.28265	220.949	60.5924	382.823	4.47614	108.67		8.05917	57.2865	37.6429	267.976	8.37108	106.74	3.54425	56.3667	14.6626	124.651	34.0134	157.059	68.9167	180.667		2.75856	-1381370	2.75856	-328406	2.75856	631299
				8.07752	57.391	37.743	268.689	8.02605	155.541	63.2101	543.12	15.6459	201.826	9.30099	220.962	60.7226	383.194	4.48805	108.959		8.07752	57.391	37.743	268.689	8.38946	106.81	3.55367	56.4893	14.6817	124.696	34.0391	157.081	68.9671	180.693		2.76588	-3278970	2.76588	172217	2.76588	1829920
				8.09586	57.496	37.8431	269.401	8.04448	156.108	63.272	543.248	15.6874	202.361	9.31937	220.975	60.8528	383.565	4.49995	109.249		8.09586	57.496	37.8431	269.401	8.4078	106.883	3.5631	56.6119	14.7008	124.742	34.0647	157.103	69.0175	180.719		2.77321	-5050120	2.77321	144908	2.77321	3346640
				8.11422	57.5952	37.9432	270.114	8.06284	156.664	63.3339	543.375	15.7289	202.897	9.33775	220.988	60.983	383.937	4.51186	109.538		8.11422	57.5952	37.9432	270.114	8.42615	106.952	3.57253	56.7344	14.72	124.788	34.0903	157.126	69.0678	180.745		2.78053	-5932650	2.78053	-68643	2.78053	3749040
				8.13256	57.6947	38.0433	270.827	8.08123	157.214	63.3958	543.503	15.7704	203.432	9.35609	220.998	61.1132	384.308	4.52376	109.827		8.13256	57.6947	38.0433	270.827	8.44452	107.022	3.58195	56.857	14.7391	124.834	34.1159	157.148	69.1182	180.771		2.78786	-5102000	2.78786	-999941	2.78786	2.86009e+06
				8.15092	57.7937	38.1435	271.54	8.09961	157.753	63.4576	543.631	15.8119	203.967	9.37443	221.01	61.2434	384.68	4.53567	110.116		8.15092	57.7937	38.1435	271.54	8.46286	107.091	3.59138	56.9796	14.7582	124.879	34.1416	157.17	69.1686	180.797		2.79519	-3934480	2.79519	-2432710	2.79519	1.21873e+06
				8.16927	57.89	38.2436	272.252	8.11798	158.283	63.5195	543.759	15.8534	204.503	9.39279	221.02	61.3736	385.051	4.54757	110.405		8.16927	57.89	38.2436	272.252	8.48122	107.159	3.60081	57.1022	14.7773	124.925	34.1672	157.193	69.2189	180.823		2.80251	-2541890	2.80251	-2818010	2.80251	1050924
				8.18764	57.9851	38.3437	272.965	8.13636	158.805	63.5814	543.887	15.8949	205.038	9.41116	221.033	61.5038	385.422	4.55947	110.694		8.18764	57.9851	38.3437	272.965	8.49957	107.223	3.61023	57.2247	14.7965	124.971	34.1928	157.215	69.2693	180.849		2.80984	-1759580	2.80984	-1463270	2.80984	1.73523e+06
				8.20596	58.0809	38.4438	273.678	8.15473	159.319	63.6433	544.015	15.9364	205.573	9.42953	221.042	61.634	385.794	4.57138	110.983		8.20596	58.0809	38.4438	273.678	8.5179	107.29	3.61966	57.3473	14.8156	125.016	34.2185	157.237	69.3196	180.875		2.81716	-566980	2.81716	580390	2.81716	24846.7
				8.22431	58.1749	38.5439	274.39	8.17306	159.828	63.7052	544.143	15.9779	206.109	9.44788	221.053	61.7642	386.165	4.58328	111.272		8.22431	58.1749	38.5439	274.39	8.53624	107.356	3.62908	57.4699	14.8347	125.062	34.2441	157.26	69.37	180.901		2.82449	-2172840	2.82449	2027310	2.82449	-3295240
				8.24268	58.2618	38.644	275.103	8.19142	160.322	63.767	544.271	16.0194	206.644	9.46623	221.063	61.8944	386.536	4.59519	111.561		8.24268	58.2618	38.644	275.103	8.55456	107.424	3.63851	57.5924	14.8538	125.108	34.2697	157.282	69.4204	180.927		2.83181	-1286520	2.83181	2367950	2.83181	-2332880
				8.26105	58.3546	38.7441	275.816	8.20984	160.814	63.8289	544.399	16.0609	207.179	9.48458	221.072	62.0246	386.908	4.60709	111.85		8.26105	58.3546	38.7441	275.816	8.5729	107.493	3.64794	57.715	14.8729	125.154	34.2954	157.304	69.4707	180.953		2.83914	970568	2.83914	4501720	2.83914	-1.41331e+06
				8.27943	58.4438	38.8443	276.528	8.22823	161.296	63.8908	544.527	16.1024	207.715	9.50297	221.082	62.1548	387.279	4.619	112.139		8.27943	58.4438	38.8443	276.528	8.59126	107.56	3.65736	57.8376	14.8921	125.199	34.321	157.327	69.5211	180.979		2.84647	2980970	2.84647	4724240	2.84647	-1.72167e+06
				8.29778	58.5307	38.9444	277.241	8.24662	161.777	63.9527	544.655	16.1439	208.25	9.52133	221.09	62.285	387.651	4.6309	112.428		8.29778	58.5307	38.9444	277.241	8.6096	107.624	3.66679	57.9601	14.9112	125.245	34.3466	157.349	69.5714	181.006		2.85379	-134132	2.85379	3789190	2.85379	-1.13067e+06
				8.31611	58.6181	39.0445	277.954	8.26496	162.249	64.0145	544.783	16.1854	208.785	9.53972	221.1	62.4152	388.022	4.64281	112.717		8.31611	58.6181	39.0445	277.954	8.62791	107.692	3.67622	58.0827	14.9303	125.291	34.3723	157.371	69.6218	181.032		2.86112	-646937	2.86112	467822	2.86112	267107
				8.33447	58.7057	39.1446	278.667	8.28332	162.714	64.0764	544.91	16.2269	209.321	9.55809	221.109	62.5454	388.393	4.65471	113.006		8.33447	58.7057	39.1446	278.667	8.64624	107.757	3.68564	58.2053	14.9494	125.336	34.3979	157.394	69.6722	181.058		2.86844	-237573	2.86844	-2323210	2.86844	950900
				8.3528	58.7878	39.2447	279.379	8.30168	163.168	64.1383	545.038	16.2684	209.856	9.57644	221.117	62.6756	388.765	4.66662	113.295		8.3528	58.7878	39.2447	279.379	8.66457	107.824	3.69507	58.3279	14.9686	125.382	34.4235	157.416	69.7225	181.084		2.87577	301689	2.87577	-1121630	2.87577	492477
				8.37113	58.8732	39.3448	280.092	8.32004	163.619	64.2002	545.166	16.3099	210.391	9.5948	221.126	62.8058	389.136	4.67852	113.584		8.37113	58.8732	39.3448	280.092	8.68292	107.89	3.70449	58.4504	14.9877	125.428	34.4491	157.438	69.7729	181.11		2.88309	680074	2.88309	1304600	2.88309	121647
				8.38946	58.9539	39.4449	280.805	8.33839	164.069	64.262	545.294	16.3514	210.927	9.61314	221.135	62.936	389.507	4.69043	113.873		8.38946	58.9539	39.4449	280.805	8.70129	107.956	3.71392	58.573	15.0068	125.474	34.4748	157.461	69.8233	181.136		2.89042	1443690	2.89042	2705170	2.89042	1170848
				8.40782	59.0338	39.5451	281.517	8.35677	164.508	64.3239	545.422	16.3929	211.462	9.6315	221.142	63.0662	389.879	4.70233	114.162		8.40782	59.0338	39.5451	281.517	8.7196	108.022	3.72335	58.6956	15.0259	125.519	34.5004	157.483	69.8736	181.162		2.89775	1418350	2.89775	2982780	2.89775	198259
				8.42616	59.1135	39.6452	282.23	8.37516	164.937	64.3858	545.55	16.4344	211.997	9.64986	221.151	63.1964	390.25	4.71424	114.451		8.42616	59.1135	39.6452	282.23	8.73794	108.086	3.73277	58.8181	15.045	125.565	34.526	157.505	69.924	181.188		2.90507	2794040	2.90507	2245640	2.90507	-1.81301e+06
				8.44453	59.1936	39.7453	282.943	8.39354	165.366	64.4477	545.678	16.4759	212.533	9.66822	221.158	63.3266	390.621	4.72614	114.74		8.44453	59.1936	39.7453	282.943	8.75626	108.151	3.7422	58.9407	15.0642	125.611	34.5517	157.528	69.9743	181.214		2.9124	2700080	2.9124	1627270	2.9124	-1.66347e+06
				8.46287	59.2709	39.8454	283.655	8.41194	165.787	64.5096	545.806	16.5174	213.068	9.68657	221.166	63.4568	390.993	4.73804	115.029		8.46287	59.2709	39.8454	283.655	8.7746	108.214	3.75162	59.0633	15.0833	125.657	34.5773	157.55	70.0247	181.24		2.91972	1490090	2.91972	2289860	2.91972	241988
				8.48123	59.3488	39.9455	284.368	8.43033	166.203	64.5714	545.934	16.5589	213.604	9.70498	221.174	63.587	391.364	4.74995	115.318		8.48123	59.3488	39.9455	284.368	8.79295	108.275	3.76105	59.1859	15.1024	125.702	34.6029	157.572	70.0751	181.266		2.92705	3327020	2.92705	2542660	2.92705	353379
				8.49956	59.4227	40.0456	285.081	8.44868	166.614	64.6333	546.062	16.6004	214.139	9.72335	221.179	63.7172	391.736	4.76185	115.607		8.49956	59.4227	40.0456	285.081	8.81131	108.339	3.77048	59.3084	15.1215	125.748	34.6285	157.595	70.1254	181.292		2.93437	2602410	2.93437	3376430	2.93437	2.09375e+06
				8.51791	59.4982	40.1457	285.794	8.46705	167.016	64.6952	546.19	16.642	214.674	9.7417	221.185	63.8475	392.107	4.77376	115.896		8.51791	59.4982	40.1457	285.794	8.82964	108.403	3.7799	59.431	15.1407	125.794	34.6542	157.617	70.1758	181.318		2.9417	1007300	2.9417	929105	2.9417	2.06695e+06
				8.53628	59.5716	40.2459	286.506	8.48541	167.414	64.7571	546.317	16.6835	215.21	9.76006	221.192	63.9776	392.478	4.78566	116.185		8.53628	59.5716	40.2459	286.506	8.84799	108.467	3.78933	59.5536	15.1598	125.839	34.6798	157.639	70.2261	181.344		2.94902	-1075690	2.94902	399765	2.94902	479823
				8.55461	59.6433	40.346	287.219	8.50384	167.809	64.8189	546.445	16.7249	215.745	9.77842	221.2	64.1078	392.85	4.79757	116.474		8.55461	59.6433	40.346	287.219	8.86634	108.528	3.79876	59.6761	15.1789	125.885	34.7054	157.662	70.2765	181.37		2.95635	-2979520	2.95635	-165478	2.95635	-964595
				8.57295	59.7166	40.4461	287.932	8.5222	168.193	64.8808	546.573	16.7664	216.28	9.79679	221.206	64.2381	393.221	4.80947	116.763		8.57295	59.7166	40.4461	287.932	8.88467	108.59	3.80818	59.7987	15.198	125.931	34.7311	157.684	70.3269	181.396		2.96368	-1925440	2.96368	163895	2.96368	-1861000
				8.59128	59.7853	40.5462	288.644	8.54058	168.575	64.9427	546.701	16.808	216.816	9.81512	221.211	64.3683	393.592	4.82138	117.052		8.59128	59.7853	40.5462	288.644	8.90301	108.653	3.81761	59.9213	15.2172	125.977	34.7567	157.706	70.3772	181.423		2.971	-2290400	2.971	150226	2.971	-802615
				8.6096	59.8528	40.6463	289.357	8.55895	168.953	65.0046	546.829	16.8495	217.351	9.8335	221.218	64.4985	393.964	4.83328	117.341		8.6096	59.8528	40.6463	289.357	8.92135	108.714	3.82703	60.0438	15.2363	126.022	34.7823	157.729	70.4276	181.449		2.97833	-1623930	2.97833	572122	2.97833	755383
				8.62796	59.9205	40.7464	290.07	8.57732	169.322	65.0665	546.957	16.891	217.886	9.85185	221.225	64.6287	394.335	4.84519	117.63		8.62796	59.9205	40.7464	290.07	8.93971	108.777	3.83646	60.1664	15.2554	126.068	34.808	157.751	70.4779	181.475		2.98565	-841350	2.98565	4324110	2.98565	2.63287e+06
				8.64629	59.988	40.8465	290.782	8.59567	169.688	65.1283	547.085	16.9324	218.422	9.87023	221.23	64.7589	394.707	4.85709	117.919		8.64629	59.988	40.8465	290.782	8.95804	108.836	3.84589	60.289	15.2745	126.114	34.8336	157.773	70.5283	181.501		2.99298	-1120930	2.99298	4170550	2.99298	917936
				8.66466	60.0517	40.9467	291.495	8.61405	170.047	65.1902	547.213	16.9739	218.957	9.88857	221.234	64.8891	395.078	4.869	118.208		8.66466	60.0517	40.9467	291.495	8.9764	108.897	3.85531	60.4116	15.2937	126.159	34.8592	157.796	70.5787	181.527		3.0003	-1190760	3.0003	3297790	3.0003	806400
				8.683	60.1177	41.0468	292.208	8.6324	170.398	65.2521	547.341	17.0155	219.492	9.90691	221.24	65.0193	395.449	4.8809	118.497		8.683	60.1177	41.0468	292.208	8.99473	108.958	3.86474	60.5341	15.3128	126.205	34.8849	157.818	70.629	181.553		3.00763	213314	3.00763	1850270	3.00763	942299
				8.70132	60.1836	41.1469	292.921	8.65075	170.742	65.314	547.469	17.057	220.028	9.92525	221.246	65.1495	395.821	4.8928	118.786		8.70132	60.1836	41.1469	292.921	9.01307	109.023	3.87417	60.6567	15.3319	126.251	34.9105	157.841	70.6794	181.579		3.01496	636434	3.01496	-2281090	3.01496	1.32991e+06
				8.71966	60.2457	41.247	293.633	8.66909	171.088	65.3758	547.597	17.0985	220.563	9.94363	221.25	65.2797	396.192	4.90471	119.075		8.71966	60.2457	41.247	293.633	9.03143	109.082	3.88359	60.7793	15.351	126.297	34.9361	157.863	70.7297	181.605		3.02228	52327	3.02228	-2760610	3.02228	1426920
				8.73803	60.3069	41.3471	294.346	8.68742	171.425	65.4377	547.724	17.14	221.098	9.96195	221.255	65.4099	396.563	4.91661	119.364		8.73803	60.3069	41.3471	294.346	9.04978	109.141	3.89302	60.9019	15.3702	126.342	34.9617	157.885	70.7801	181.631		3.02961	8183	3.02961	-1050830	3.02961	418937
				8.75638	60.3705	41.4472	295.059	8.70581	171.757	65.4996	547.852	17.1815	221.634	9.98033	221.26	65.5401	396.935	4.92852	119.653		8.75638	60.3705	41.4472	295.059	9.06812	109.201	3.90244	61.0244	15.3893	126.388	34.9874	157.908	70.8305	181.657		3.03693	-319777	3.03693	-1616340	3.03693	-1.18058e+06
				8.77473	60.431	41.5473	295.771	8.72417	172.083	65.5615	547.98	17.223	222.169	9.99869	221.265	65.6703	397.306	4.94042	119.942		8.77473	60.431	41.5473	295.771	9.08646	109.26	3.91187	61.147	15.4084	126.434	35.013	157.93	70.8808	181.683		3.04426	1470360	3.04426	-11369	3.04426	-1.91263e+06
				8.79308	60.4912	41.6474	296.484	8.74255	172.408	65.6233	548.108	17.2645	222.704	10.017	221.269	65.8005	397.677	4.95233	120.231		8.79308	60.4912	41.6474	296.484	9.10481	109.319	3.9213	61.2696	15.4275	126.48	35.0386	157.952	70.9312	181.709		3.05158	3235690	3.05158	238992	3.05158	-1.85797e+06
				8.81144	60.5512	41.7476	297.197	8.76094	172.726	65.6852	548.236	17.306	223.24	10.0354	221.273	65.9307	398.049	4.96423	120.52		8.81144	60.5512	41.7476	297.197	9.12317	109.377	3.93072	61.3921	15.4466	126.525	35.0643	157.975	70.9815	181.735		3.05891	1333160	3.05891	1643520	3.05891	-952537
				8.82978	60.6099	41.8477	297.909	8.77927	173.041	65.7471	548.364	17.3475	223.775	10.0538	221.277	66.0609	398.42	4.97614	120.809		8.82978	60.6099	41.8477	297.909	9.14161	109.436	3.94015	61.5147	15.4658	126.571	35.0899	157.997	71.0319	181.761		3.06624	-196858	3.06624	842178	3.06624	-665913
				8.84811	60.666	41.9478	298.622	8.79763	173.345	65.809	548.492	17.389	224.31	10.0721	221.28	66.1911	398.792	4.98804	121.098		8.84811	60.666	41.9478	298.622	9.15996	109.495	3.94957	61.6373	15.4849	126.617	35.1155	158.019	71.0823	181.787		3.07356	-1912260	3.07356	-3009900	3.07356	-1237268
				8.86648	60.7211	42.0479	299.335	8.81601	173.647	65.8709	548.62	17.4305	224.846	10.0905	221.286	66.3213	399.163	4.99995	121.387		8.86648	60.7211	42.0479	299.335	9.1783	109.554	3.959	61.7599	15.504	126.662	35.1412	158.042	71.1326	181.814		3.08089	-2312780	3.08089	-3872300	3.08089	223145
				8.88484	60.776	42.148	300.048	8.83437	173.958	65.9327	548.748	17.472	225.381	10.1089	221.29	66.4515	399.534	5.01185	121.676		8.88484	60.776	42.148	300.048	9.19664	109.611	3.96843	61.8824	15.5231	126.708	35.1668	158.064	71.183	181.84		3.08821	-1841490	3.08821	-254671	3.08821	-155829
				8.90322	60.8304	42.2481	300.76	8.85271	174.256	65.9946	548.876	17.5135	225.917	10.1272	221.294	66.5817	399.906	5.02376	121.965		8.90322	60.8304	42.2481	300.76	9.21497	109.67	3.97785	62.005	15.5423	126.754	35.1924	158.086	71.2334	181.866		3.09554	-2446990	3.09554	-1328000	3.09554	866389
				8.92156	60.8829	42.3483	301.473	8.87108	174.545	66.0565	549.004	17.555	226.452	10.1456	221.296	66.7119	400.277	5.03566	122.254		8.92156	60.8829	42.3483	301.473	9.23331	109.726	3.98728	62.1276	15.5614	126.8	35.218	158.109	71.2837	181.892		3.10286	-2710770	3.10286	-2203380	3.10286	1.21301e+06
				8.93992	60.9368	42.4484	302.186	8.88946	174.832	66.1184	549.132	17.5965	226.987	10.164	221.301	66.8421	400.648	5.04756	122.543		8.93992	60.9368	42.4484	302.186	9.25167	109.782	3.99671	62.2501	15.5805	126.845	35.2437	158.131	71.3341	181.918		3.11019	-1734390	3.11019	-1440000	3.11019	616569
				8.95835	60.9899	42.5485	302.898	8.90783	175.121	66.1802	549.259	17.638	227.523	10.1823	221.304	66.9723	401.02	5.05947	122.832		8.95835	60.9899	42.5485	302.898	9.27	109.84	4.00613	62.3727	15.5996	126.891	35.2693	158.153	71.3844	181.944		3.11752	-307296	3.11752	-2347730	3.11752	477624
				8.97666	61.0405	42.6486	303.611	8.9262	175.407	66.2421	549.387	17.6795	228.058	10.2007	221.307	67.1025	401.391	5.07137	123.121		8.97666	61.0405	42.6486	303.611	9.28834	109.898	4.01556	62.4953	15.6188	126.937	35.2949	158.176	71.4348	181.97		3.12484	-527162	3.12484	-3366210	3.12484	-708929
				8.995	61.0902	42.7487	304.324	8.94456	175.684	66.304	549.515	17.721	228.593	10.2191	221.31	67.2327	401.762	5.08328	123.41		8.995	61.0902	42.7487	304.324	9.30667	109.955	4.02498	62.6178	15.6379	126.983	35.3206	158.198	71.4852	181.996		3.13217	-1797070	3.13217	-1610770	3.13217	-778939
				9.01333	61.1415	42.8488	305.037	8.96293	175.956	66.3659	549.643	17.7625	229.129	10.2374	221.315	67.3629	402.134	5.09518	123.699		9.01333	61.1415	42.8488	305.037	9.32502	110.009	4.03441	62.7404	15.657	127.028	35.3462	158.22	71.5355	182.022		3.13949	875941	3.13949	-1889340	3.13949	-467643
				9.03167	61.1896	42.9489	305.749	8.98129	176.226	66.4278	549.771	17.804	229.664	10.2558	221.318	67.4931	402.505	5.10709	123.988		9.03167	61.1896	42.9489	305.749	9.3434	110.066	4.04384	62.863	15.6761	127.074	35.3718	158.243	71.5859	182.048		3.14682	2397760	3.14682	-3115620	3.14682	315967
				9.05	61.2377	43.0491	306.462	8.99966	176.494	66.4896	549.899	17.8455	230.199	10.2741	221.321	67.6233	402.877	5.11899	124.277		9.05	61.2377	43.0491	306.462	9.36176	110.121	4.05326	62.9856	15.6952	127.12	35.3975	158.265	71.6362	182.074		3.15414	1855310	3.15414	-3578430	3.15414	134569
				9.0684	61.2856	43.1492	307.175	9.01799	176.756	66.5515	550.027	17.887	230.735	10.2925	221.324	67.7535	403.248	5.1309	124.566		9.0684	61.2856	43.1492	307.175	9.38009	110.175	4.06269	63.1081	15.7144	127.165	35.4231	158.287	71.6866	182.1		3.16147	876656	3.16147	-2875570	3.16147	-1038992
				9.08675	61.3316	43.2493	307.887	9.03638	177.018	66.6134	550.155	17.9285	231.27	10.3109	221.325	67.8838	403.619	5.1428	124.855		9.08675	61.3316	43.2493	307.887	9.39845	110.232	4.07212	63.2307	15.7335	127.211	35.4487	158.31	71.737	182.126		3.1688	-1828930	3.1688	-1811960	3.1688	-456348
				9.10509	61.3781	43.3494	308.6	9.05473	177.274	66.6753	550.283	17.97	231.805	10.3292	221.327	68.0139	403.991	5.15471	125.144		9.10509	61.3781	43.3494	308.6	9.41677	110.286	4.08154	63.3533	15.7526	127.257	35.4744	158.332	71.7873	182.152		3.17612	-1743020	3.17612	180895	3.17612	803932
				9.12347	61.4217	43.4495	309.313	9.07312	177.528	66.7371	550.411	18.0115	232.341	10.3476	221.332	68.1441	404.362	5.16661	125.433		9.12347	61.4217	43.4495	309.313	9.82654	111.41	4.09097	63.4758	15.7717	127.303	35.5	158.354	71.8377	182.178		3.18345	-2011980	3.18345	365417	3.18345	820513
				9.14185	61.4655	43.5496	310.025	9.09146	177.778	66.799	550.539	18.053	232.876	10.366	221.336	68.2744	404.733	5.17852	125.722		9.14185	61.4655	43.5496	310.025	9.84489	111.591	4.10039	63.5984	15.7909	127.348	35.5256	158.377	71.8881	182.204		3.19077	1418290	3.19077	1240630	3.19077	-1235268
				9.16016	61.5068	43.6497	310.738	9.10981	178.023	66.8609	550.666	18.0945	233.411	10.3844	221.337	68.4046	405.105	5.19042	126.011		9.16016	61.5068	43.6497	310.738	9.86326	111.702	4.10982	63.721	15.81	127.394	35.5512	158.399	71.9384	182.231		3.1981	4337070	3.1981	3737450	3.1981	-2.20335e+06
				9.17851	61.5509	43.7499	311.451	9.12819	178.268	66.9228	550.794	18.136	233.947	10.4027	221.34	68.5348	405.476	5.20233	126.301		9.17851	61.5509	43.7499	311.451	9.88162	111.805	4.11925	63.8436	15.8291	127.44	35.5769	158.421	71.9888	182.257		3.20542	2229030	3.20542	4446890	3.20542	-356260
				9.19685	61.5918	43.85	312.164	9.14658	178.505	66.9846	550.922	18.1775	234.482	10.4211	221.343	68.665	405.848	5.21423	126.59		9.19685	61.5918	43.85	312.164	9.89998	111.903	4.12867	63.9661	15.8482	127.485	35.6025	158.444	72.0391	182.283		3.21275	2549960	3.21275	536055	3.21275	935681
				9.21524	61.6336	43.9501	312.876	9.16496	178.74	67.0465	551.05	18.219	235.017	10.4394	221.347	68.7952	406.219	5.22613	126.879		9.21524	61.6336	43.9501	312.876	9.91831	111.997	4.1381	64.0887	15.8674	127.531	35.6281	158.466	72.0895	182.309		3.22008	1846910	3.22008	236268	3.22008	1.65669e+06
				9.23357	61.6728	44.0502	313.589	9.18331	178.974	67.1084	551.178	18.2605	235.553	10.4578	221.348	68.9254	406.59	5.23804	127.168		9.23357	61.6728	44.0502	313.589	9.93666	112.087	4.14752	64.2113	15.8865	127.577	35.6538	158.488	72.1398	182.335		3.2274	717452	3.2274	85138	3.2274	1.01793e+06
				9.25192	61.7159	44.1503	314.302	9.20166	179.203	67.1703	551.306	18.302	236.088	10.4761	221.349	69.0556	406.962	5.24994	127.457		9.25192	61.7159	44.1503	314.302	9.95502	112.177	4.15695	64.3338	15.9056	127.623	35.6794	158.511	72.1902	182.361		3.23473	-134187	3.23473	-1468190	3.23473	884605
				9.27028	61.7548	44.2504	315.014	9.21999	179.431	67.2322	551.434	18.3435	236.623	10.4945	221.351	69.1858	407.333	5.26185	127.746		9.27028	61.7548	44.2504	315.014	9.97339	112.261	4.16638	64.4564	15.9247	127.668	35.705	158.533	72.2406	182.387		3.24205	-1851960	3.24205	-1786050	3.24205	1049568
				9.28862	61.7945	44.3505	315.727	9.23834	179.655	67.294	551.562	18.385	237.159	10.5128	221.353	69.316	407.704	5.27375	128.035		9.28862	61.7945	44.3505	315.727	9.99173	112.345	4.1758	64.579	15.9438	127.714	35.7306	158.555	72.2909	182.413		3.24938	-2173710	3.24938	-757709	3.24938	2.02139e+06
				9.307	61.8327	44.4507	316.44	9.25674	179.876	67.3559	551.69	18.4265	237.694	10.5312	221.354	69.4462	408.076	5.28566	128.324		9.307	61.8327	44.4507	316.44	10.0101	112.427	4.18523	64.7016	15.963	127.76	35.7563	158.578	72.3413	182.439		3.2567	-699178	3.2567	2435440	3.2567	2.07647e+06
				9.32538	61.8695	44.5508	317.152	9.27508	180.093	67.4178	551.818	18.468	238.229	10.5496	221.357	69.5764	408.447	5.29756	128.613		9.32538	61.8695	44.5508	317.152	10.0284	112.507	4.19466	64.8241	15.9821	127.806	35.7819	158.6	72.3917	182.465		3.26403	-244705	3.26403	3845960	3.26403	1.70479e+06
				9.34375	61.9066	44.6509	317.865	9.29342	180.309	67.4797	551.946	18.5095	238.765	10.5679	221.359	69.7066	408.818	5.30947	128.902		9.34375	61.9066	44.6509	317.865	10.0468	112.583	4.20408	64.9467	16.0012	127.851	35.8075	158.622	72.442	182.491		3.27136	-45746	3.27136	1947330	3.27136	788253
				9.36215	61.9429	44.751	318.578	9.31176	180.527	67.5415	552.073	18.551	239.3	10.5863	221.361	69.8368	409.19	5.32137	129.191		9.36215	61.9429	44.751	318.578	10.0651	112.654	4.21351	65.0693	16.0203	127.897	35.8332	158.645	72.4924	182.517		3.27868	103836	3.27868	974216	3.27868	-803077
				9.38051	61.98	44.8511	319.291	9.33011	180.734	67.6034	552.201	18.5925	239.836	10.6047	221.364	69.967	409.561	5.33328	129.48		9.38051	61.98	44.8511	319.291	10.0835	112.732	4.22293	65.1918	16.0395	127.943	35.8588	158.667	72.5427	182.543		3.28601	2869980	3.28601	283317	3.28601	-1.94849e+06
				9.39893	62.0127	44.9512	320.003	9.34845	180.94	67.6653	552.329	18.634	240.371	10.623	221.365	70.0972	409.933	5.34518	129.769		9.39893	62.0127	44.9512	320.003	10.1019	112.809	4.23236	65.3144	16.0586	127.988	35.8844	158.689	72.5931	182.569		3.29333	4000260	3.29333	-1815600	3.29333	-2328920
				9.41727	62.0473	45.0513	320.716	9.3669	181.145	67.7272	552.457	18.6755	240.906	10.9385	221.359	70.2274	410.304	5.35709	130.058		9.41727	62.0473	45.0513	320.716	10.1202	112.887	4.24179	65.437	16.0777	128.034	35.9101	158.712	72.6435	182.595		3.30066	2365530	3.30066	-4165950	3.30066	-2.40537e+06
				9.43569	62.0803	45.1514	321.429	9.38525	181.352	67.7891	552.585	18.717	241.442	10.9568	222.788	70.3576	410.675	5.36899	130.347		9.43569	62.0803	45.1514	321.429	10.1385	112.965	4.25121	65.5596	16.0968	128.08	35.9357	158.734	72.6938	182.621		3.30798	2111610	3.30798	-3549190	3.30798	-1.04635e+06
				9.45404	62.1139	45.2516	322.141	9.40358	181.546	67.8509	552.713	18.7585	241.977	10.9752	224.058	70.4878	411.047	5.38089	130.636		9.45404	62.1139	45.2516	322.141	10.1569	113.044	4.26064	65.6821	16.116	128.126	35.9613	158.756	72.7442	182.648		3.31531	-23632	3.31531	-122271	3.31531	-511215
				9.47239	62.1469	45.3517	322.854	9.42193	181.743	67.9128	552.841	18.8	242.512	10.9936	225.165	70.618	411.418	5.3928	130.925		9.47239	62.1469	45.3517	322.854	10.1752	113.12	4.27007	65.8047	16.1351	128.171	35.987	158.779	72.7945	182.674		3.32264	-3063080	3.32264	-202945	3.32264	-1.72869e+06
				9.49073	62.1775	45.4518	323.567	9.44028	181.935	67.9747	552.969	18.8415	243.048	11.0119	226.156	70.7482	411.789	5.4047	131.214		9.49073	62.1775	45.4518	323.567	10.1936	113.196	4.27949	65.9273	16.1542	128.217	36.0126	158.801	72.8449	182.7		3.32996	-1868030	3.32996	-1422570	3.32996	-2682200
				9.5091	62.2096	45.5519	324.279	9.45865	182.126	68.0366	553.097	18.883	243.583	11.0303	227.064	70.8784	412.161	5.41661	131.503		9.5091	62.2096	45.5519	324.279	10.2119	113.269	4.28892	66.0498	16.1733	128.263	36.0382	158.824	72.8953	182.726		3.33729	316365	3.33729	-835727	3.33729	-1969440
				9.52749	62.2384	45.652	324.992	9.477	182.313	68.0984	553.225	18.9245	244.118	11.0487	227.857	71.0086	412.532	5.42851	131.792		9.52749	62.2384	45.652	324.992	10.2302	113.342	4.29834	66.1724	16.1924	128.308	36.0638	158.846	72.9456	182.752		3.34461	2214920	3.34461	-512220	3.34461	-2.32841e+06
				9.54585	62.2691	45.7521	325.705	9.4954	182.498	68.1603	553.353	18.966	244.654	11.0671	228.574	71.1388	412.904	5.44042	132.081		9.54585	62.2691	45.7521	325.705	10.2486	113.409	4.30777	66.295	16.2116	128.354	36.0895	158.868	72.996	182.778		3.35194	1512120	3.35194	-905501	3.35194	-2.47975e+06
				9.56419	62.2993	45.8522	326.418	9.51375	182.681	68.2222	553.481	19.0075	245.189	11.0854	229.206	71.269	413.275	5.45232	132.37		9.56419	62.2993	45.8522	326.418	10.2669	113.483	4.3172	66.4176	16.2307	128.4	36.1151	158.891	73.0464	182.804		3.35926	850000	3.35926	-44920	3.35926	-1.08919e+06
				9.58253	62.3271	45.9524	327.13	9.5321	182.862	68.2841	553.608	19.049	245.724	11.1037	229.755	71.3992	413.646	5.46423	132.659		9.58253	62.3271	45.9524	327.13	10.2853	113.557	4.32662	66.5401	16.2498	128.446	36.1407	158.913	73.0967	182.83		3.36659	-220998	3.36659	220358	3.36659	-1.12211e+06
				9.60092	62.3549	46.0525	327.843	9.55047	183.041	68.3459	553.736	19.0905	246.26	11.1221	230.228	71.5294	414.018	5.47613	132.948		9.60092	62.3549	46.0525	327.843	10.3036	113.631	4.33605	66.6627	16.2689	128.491	36.1664	158.935	73.1471	182.856		3.37392	1470210	3.37392	-569726	3.37392	-2.23793e+06
				9.61929	62.3832	46.1526	328.556	9.56883	183.215	68.4078	553.864	19.132	246.795	11.1404	230.657	71.6596	414.389	5.48804	133.237		9.61929	62.3832	46.1526	328.556	10.3219	113.704	4.34548	66.7853	16.2881	128.537	36.192	158.958	73.1974	182.882		3.38124	2184110	3.38124	-1536360	3.38124	-1.66739e+06
				9.63763	62.4095	46.2527	329.268	9.58717	183.389	68.4697	553.992	19.1735	247.33	11.1588	231.012	71.7898	414.76	5.49994	133.526		9.63763	62.4095	46.2527	329.268	10.3403	113.778	4.3549	66.9078	16.3072	128.583	36.2176	158.98	73.2478	182.908		3.38857	1885790	3.38857	-1659260	3.38857	-2.75913e+06
				9.656	62.4369	46.3528	329.981	9.60553	183.562	68.5316	554.12	19.215	247.866	11.1772	231.318	71.9201	415.132	5.51185	133.815		9.656	62.4369	46.3528	329.981	10.3587	113.851	4.36433	67.0304	16.3263	128.629	36.2433	159.002	73.2982	182.934		3.39589	929976	3.39589	-2040710	3.39589	-3508160
				9.67435	62.4609	46.4529	330.694	9.62386	183.729	68.5935	554.248	19.2565	248.401	11.1956	231.59	72.0503	415.503	5.52375	134.104		9.67435	62.4609	46.4529	330.694	10.377	113.923	4.37375	67.153	16.3454	128.674	36.2689	159.025	73.3485	182.96		3.40322	1310890	3.40322	-607250	3.40322	-2.25655e+06
				9.69272	62.4868	46.553	331.407	9.64221	183.897	68.6553	554.376	19.298	248.936	11.2139	231.84	72.1804	415.874	5.53565	134.393		9.69272	62.4868	46.553	331.407	10.3953	113.994	4.38318	67.2755	16.3646	128.72	36.2945	159.047	73.3989	182.986		3.41054	1229820	3.41054	571687	3.41054	-1570920
				9.7111	62.5114	46.6532	332.119	9.66054	184.058	68.7172	554.504	19.3395	249.472	11.2323	232.071	72.3107	416.246	5.54756	134.682		9.7111	62.5114	46.6532	332.119	10.4137	114.056	4.39261	67.3981	16.3837	128.766	36.3201	159.069	73.4492	183.012		3.41787	1523630	3.41787	141525	3.41787	-3.05211e+06
				9.72955	62.5359	46.7533	332.832	9.67892	184.22	68.7791	554.632	19.381	250.007	11.2507	232.288	72.4409	416.617	5.55946	134.971		9.72955	62.5359	46.7533	332.832	10.4321	114.129	4.40203	67.5207	16.4028	128.811	36.3458	159.092	73.4996	183.038		3.4252	1843680	3.4252	1664420	3.4252	-3894280
				9.7479	62.5584	46.8534	333.545	9.69728	184.379	68.841	554.76	19.4225	250.542	11.269	232.486	72.5711	416.989	5.57137	135.26		9.7479	62.5584	46.8534	333.545	10.4504	114.201	4.41146	67.6433	16.4219	128.857	36.3714	159.114	73.55	183.065		3.43252	-60604	3.43252	2378220	3.43252	-4315600
				9.76626	62.5816	46.9535	334.257	9.71564	184.534	68.9028	554.888	19.464	251.078	11.2873	232.681	72.7013	417.36	5.58327	135.549		9.76626	62.5816	46.9535	334.257	10.4688	114.273	4.42088	67.7658	16.441	128.903	36.397	159.136	73.6003	183.091		3.43985	-1152660	3.43985	2304270	3.43985	-2.30139e+06
				9.78464	62.6055	47.0536	334.97	9.73397	184.69	68.9647	555.015	19.5055	251.613	11.3057	232.872	72.8315	417.731	5.59518	135.838		9.78464	62.6055	47.0536	334.97	10.4871	114.346	4.43031	67.8884	16.4602	128.949	36.4227	159.159	73.6507	183.117		3.44717	-1332670	3.44717	867638	3.44717	-1149792
				9.80301	62.6261	47.1537	335.683	9.75234	184.841	69.0266	555.143	19.547	252.149	11.324	233.048	72.9617	418.103	5.60708	136.127		9.80301	62.6261	47.1537	335.683	10.5055	114.418	4.43974	68.011	16.4793	128.994	36.4483	159.181	73.701	183.143		3.4545	-926699	3.4545	-307461	3.4545	-1.2123e+06
				9.82138	62.6472	47.2538	336.395	9.77065	184.993	69.0885	555.271	19.5885	252.684	11.3424	233.216	73.0919	418.474	5.61899	136.416		9.82138	62.6472	47.2538	336.395	10.5239	114.489	4.44916	68.1335	16.4984	129.04	36.4739	159.203	73.7514	183.169		3.46182	-76732	3.46182	1072500	3.46182	464452
				9.83976	62.6674	47.354	337.108	9.78904	185.14	69.1504	555.399	19.63	253.219	11.3608	233.389	73.2221	418.845	5.63089	136.705		9.83976	62.6674	47.354	337.108	10.5422	114.561	4.45859	68.2561	16.5175	129.086	36.4995	159.226	73.8018	183.195		3.46915	2348820	3.46915	233576	3.46915	-11681.3
				9.85815	62.6882	47.4541	337.821	9.80745	185.285	69.2122	555.527	19.6715	253.755	11.3791	233.549	73.3523	419.217	5.6428	136.994		9.85815	62.6882	47.4541	337.821	10.5605	114.631	4.46802	68.3787	16.5367	129.132	36.5252	159.248	73.8521	183.221		3.47648	3457500	3.47648	-1016910	3.47648	-262997
				9.8765	62.7098	47.5542	338.534	9.82582	185.429	69.2741	555.655	19.713	254.29	11.3975	233.704	73.4825	419.588	5.6547	137.283		9.8765	62.7098	47.5542	338.534	10.5789	114.7	4.47744	68.5013	16.5558	129.177	36.5508	159.27	73.9025	183.247		3.4838	1588920	3.4838	-184901	3.4838	502384
				9.89485	62.7279	47.6543	339.246	9.84415	185.571	69.336	555.783	19.7545	254.825	11.4158	233.857	73.6127	419.96	5.66661	137.572		9.89485	62.7279	47.6543	339.246	10.5972	114.768	4.48687	68.6238	16.5749	129.223	36.5765	159.293	73.9528	183.273		3.49113	591277	3.49113	890648	3.49113	-247436
				9.91322	62.7482	47.7544	339.959	9.8625	185.711	69.3979	555.911	19.796	255.361	11.4341	234.003	73.7429	420.331	5.67851	137.861		9.91322	62.7482	47.7544	339.959	10.6156	114.839	4.49629	68.7464	16.594	129.269	36.6021	159.315	74.0032	183.299		3.49845	-842165	3.49845	-65263	3.49845	-1.37637e+06
				9.93159	62.7649	47.8545	340.672	9.88087	185.848	69.4597	556.039	19.8375	255.896	11.4525	234.155	73.8731	420.702	5.69042	138.15		9.93159	62.7649	47.8545	340.672	10.6339	114.905	4.50572	68.869	16.6132	129.314	36.6277	159.337	74.0536	183.325		3.50578	821703	3.50578	671096	3.50578	-1833200
				9.95003	62.7836	47.9546	341.384	9.89921	185.984	69.5216	556.167	19.879	256.431	11.4709	234.287	74.0033	421.074	5.70232	138.439		9.95003	62.7836	47.9546	341.384	10.6523	114.97	4.51515	68.9915	16.6323	129.36	36.6533	159.36	74.1039	183.351		3.5131	2106950	3.5131	2583230	3.5131	-1.14741e+06
				9.96838	62.8013	48.0548	342.097	9.91755	186.116	69.5835	556.295	19.9205	256.967	11.4892	234.393	74.1335	421.445	5.71422	138.728		9.96838	62.8013	48.0548	342.097	10.6706	115.041	4.52457	69.1141	16.6514	129.406	36.679	159.382	74.1543	183.377		3.52043	1955470	3.52043	1171610	3.52043	-746860
				9.98673	62.8164	48.1549	342.81	9.9359	186.248	69.6454	556.422	19.962	257.502	11.5076	234.492	74.2637	421.816	5.72613	139.017		9.98673	62.8164	48.1549	342.81	10.689	115.109	4.534	69.2367	16.6705	129.452	36.7046	159.404	74.2047	183.403		3.52776	-957090	3.52776	1192160	3.52776	-1520960
				10.0051	62.8332	48.255	343.522	9.95422	186.376	69.7072	556.55	20.0035	258.037	11.5259	234.586	74.3939	422.188	5.73803	139.306		10.0051	62.8332	48.255	343.522	10.7073	115.179	4.54343	69.3593	16.6896	129.497	36.7302	159.427	74.255	183.429		3.53508	-272619	3.53508	-873008	3.53508	-1.96909e+06
				10.0235	62.8488	48.3551	344.235	9.97257	186.503	69.7691	556.678	20.045	258.573	11.5442	234.669	74.5241	422.559	5.74994	139.595		10.0235	62.8488	48.3551	344.235	10.7257	115.249	4.55285	69.4818	16.7088	129.543	36.7559	159.449	74.3054	183.456		3.54241	1276510	3.54241	-2229350	3.54241	-1052480
				10.0419	62.8638	48.4552	344.948	9.99089	186.629	69.831	556.806	20.0865	259.108	11.5626	234.757	74.6543	422.93	5.76184	139.884		10.0419	62.8638	48.4552	344.948	10.744	115.318	4.56228	69.6044	16.7279	129.589	36.7815	159.471	74.3557	183.482		3.54973	2853060	3.54973	-2479010	3.54973	-1194576
				10.0602	62.8797	48.5553	345.661	10.0092	186.754	69.8929	556.934	20.128	259.643	11.5809	234.853	74.7845	423.302	5.77375	140.173		10.0602	62.8797	48.5553	345.661	10.7624	115.375	4.5717	69.727	16.747	129.634	36.8071	159.494	74.4061	183.508		3.55706	2505510	3.55706	-5021970	3.55706	178008
				10.0786	62.893	48.6554	346.373	10.0276	186.875	69.9548	557.062	20.1695	260.179	11.5992	234.938	74.9147	423.673	5.78565	140.462		10.0786	62.893	48.6554	346.373	10.7807	115.444	4.58113	69.8495	16.7661	129.68	36.8327	159.516	74.4565	183.534		3.56438	53228	3.56438	-5372010	3.56438	803964
				10.097	62.9074	48.7555	347.086	10.046	186.994	70.0166	557.19	20.211	260.714	11.6176	235.023	75.0449	424.045	5.79756	140.751		10.097	62.9074	48.7555	347.086	10.7991	115.507	4.59056	69.9721	16.7853	129.726	36.8584	159.538	74.5068	183.56		3.57171	235116	3.57171	-3311080	3.57171	744859
				10.1154	62.92	48.8557	347.799	10.0643	187.112	70.0785	557.318	20.2525	261.249	11.6359	235.1	75.1751	424.416	5.80946	141.04		10.1154	62.92	48.8557	347.799	10.8175	115.572	4.59998	70.0947	16.8044	129.772	36.884	159.561	74.5572	183.586		3.57904	-78467	3.57904	-2680790	3.57904	526124
				10.1337	62.9338	48.9558	348.511	10.0827	187.229	70.1404	557.446	20.294	261.785	11.6543	235.18	75.3053	424.787	5.82137	141.329		10.1337	62.9338	48.9558	348.511	10.8359	115.64	4.60941	70.2173	16.8235	129.817	36.9096	159.583	74.6075	183.612		3.58636	-716712	3.58636	-2309350	3.58636	-1.06038e+06
				10.1521	62.9452	49.0559	349.224	10.101	187.344	70.2023	557.574	20.3355	262.32	11.6726	235.267	75.4355	425.159	5.83327	141.618		10.1521	62.9452	49.0559	349.224	10.8542	115.708	4.61883	70.3398	16.8426	129.863	36.9353	159.605	74.6579	183.638		3.59369	1002550	3.59369	-124980	3.59369	-2918960
				10.1705	62.9588	49.156	349.937	10.1194	187.459	70.2641	557.702	20.3771	262.855	11.691	235.346	75.5657	425.53	5.84518	141.907		10.1705	62.9588	49.156	349.937	10.8726	115.774	4.62826	70.4624	16.8618	129.909	36.9609	159.628	74.7083	183.664		3.60101	1343110	3.60101	2731250	3.60101	-413541
				10.1888	62.9689	49.2561	350.649	10.1378	187.572	70.326	557.829	20.4185	263.391	11.7093	235.427	75.6959	425.901	5.85708	142.196		10.1888	62.9689	49.2561	350.649	10.891	115.841	4.63769	70.585	16.8809	129.955	36.9865	159.65	74.7586	183.69		3.60834	-331004	3.60834	2593830	3.60834	874175
				10.2072	62.9793	49.3562	351.362	10.1561	187.683	70.3879	557.957	20.46	263.926	11.7277	235.502	75.8261	426.273	5.86898	142.485		10.2072	62.9793	49.3562	351.362	10.9093	115.908	4.64711	70.7075	16.9	130	37.0122	159.672	74.809	183.716		3.61566	174010	3.61566	445004	3.61566	721769
				10.2256	62.9904	49.4564	352.075	10.1744	187.791	70.4498	558.085	20.5016	264.462	11.746	235.587	75.9564	426.644	5.88089	142.774		10.2256	62.9904	49.4564	352.075	10.9277	115.976	4.65654	70.8301	16.9191	130.046	37.0378	159.695	74.8593	183.742		3.62299	264614	3.62299	1354980	3.62299	24706.7
				10.2439	63.0001	49.5565	352.788	10.1928	187.897	70.5117	558.213	20.5431	264.997	11.7644	235.659	76.0866	427.016	5.89279	143.064		10.2439	63.0001	49.5565	352.788	10.946	116.041	4.66597	70.9527	16.9383	130.092	37.0634	159.717	74.9097	183.768		3.63032	-890512	3.63032	2767410	3.63032	-1.03753e+06
				10.2622	63.0112	49.6566	353.5	10.2112	188.003	70.5735	558.341	20.5846	265.532	11.7827	235.731	76.2168	427.387	5.9047	143.353		10.2622	63.0112	49.6566	353.5	10.9644	116.108	4.67539	71.0752	16.9574	130.137	37.0891	159.74	74.9601	183.794		3.63764	-1429770	3.63764	3062420	3.63764	-2345320
				10.2806	63.0187	49.7567	354.213	10.2295	188.105	70.6354	558.469	20.626	266.068	11.8011	235.8	76.347	427.758	5.9166	143.642		10.2806	63.0187	49.7567	354.213	10.9827	116.176	4.68482	71.1978	16.9765	130.183	37.1147	159.762	75.0104	183.82		3.64497	-429485	3.64497	2618350	3.64497	-2781240
				10.2989	63.0284	49.8568	354.926	10.2479	188.206	70.6973	558.597	20.6675	266.603	11.8194	235.871	76.4772	428.13	5.92851	143.931		10.2989	63.0284	49.8568	354.926	11.0011	116.237	4.69424	71.3204	16.9956	130.229	37.1403	159.784	75.0608	183.846		3.65229	-1093200	3.65229	1081970	3.65229	-1.70431e+06
				10.3172	63.0384	49.9569	355.638	10.2662	188.306	70.7592	558.725	20.7091	267.138	11.8377	235.942	76.6074	428.501	5.94041	144.22		10.3172	63.0384	49.9569	355.638	11.0194	116.299	4.70367	71.443	17.0147	130.275	37.1659	159.807	75.1111	183.873		3.65962	-645101	3.65962	-652545	3.65962	-1.74739e+06
				10.3356	63.0458	50.057	356.351	10.2846	188.403	70.821	558.853	20.7506	267.674	11.8561	236.014	76.7376	428.872	5.95232	144.509		10.3356	63.0458	50.057	356.351	11.0378	116.363	4.7131	71.5655	17.0339	130.32	37.1916	159.829	75.1615	183.899		3.66694	-942522	3.66694	1487140	3.66694	-2.71429e+06
				10.3539	63.0532	50.1572	357.064	10.3029	188.501	70.8829	558.981	20.7921	268.209	11.8744	236.086	76.8678	429.244	5.96422	144.798		10.3539	63.0532	50.1572	357.064	11.0562	116.431	4.72252	71.6881	17.053	130.366	37.2172	159.851	75.2119	183.925		3.67427	-591404	3.67427	-478778	3.67427	-2.66629e+06
				10.3723	63.0608	50.2573	357.776	10.3213	188.597	70.9448	559.109	20.8336	268.744	11.8927	236.153	76.998	429.615	5.97613	145.087		10.3723	63.0608	50.2573	357.776	11.0745	116.496	4.73195	71.8107	17.0721	130.412	37.2428	159.874	75.2622	183.951		3.6816	635052	3.6816	-2181130	3.6816	-1223300
				10.3906	63.0683	50.3574	358.489	10.3397	188.694	71.0067	559.237	20.8751	269.28	11.911	236.217	77.1282	429.986	5.98803	145.376		10.3906	63.0683	50.3574	358.489	11.0929	116.55	4.74138	71.9333	17.0912	130.457	37.2685	159.896	75.3126	183.977		3.68892	1708950	3.68892	-3504220	3.68892	-13029.3
				10.4089	63.0755	50.4575	359.202	10.358	188.788	71.0685	559.364	20.9166	269.815	11.9294	236.285	77.2584	430.358	5.99994	145.665		10.4089	63.0755	50.4575	359.202	11.1113	116.615	4.7508	72.0558	17.1104	130.503	37.2941	159.918	75.3629	184.003		3.69625	1523430	3.69625	-2287290	3.69625	-216503
				10.4273	63.0789	50.5576	359.915	10.3764	188.879	71.1304	559.492	20.9581	270.35	11.9477	236.366	77.3886	430.729	6.01184	145.954		10.4273	63.0789	50.5576	359.915	11.1296	116.68	4.76023	72.1784	17.1295	130.549	37.3197	159.941	75.4133	184.029		3.70357	1778510	3.70357	-96397	3.70357	-437723
				10.4456	63.0861	50.6577	360.627	10.3947	188.97	71.1923	559.62	20.9996	270.886	11.9661	236.436	77.5188	431.101	6.02374	146.243		10.4456	63.0861	50.6577	360.627	11.148	116.744	4.76965	72.301	17.1486	130.595	37.3454	159.963	75.4637	184.055		3.7109	1951150	3.7109	764562	3.7109	-3.14719e+06
				10.464	63.0912	50.7578	361.34	10.4131	189.061	71.2542	559.748	21.0411	271.421	11.9844	236.491	77.649	431.472	6.03565	146.532		10.464	63.0912	50.7578	361.34	11.1664	116.809	4.77908	72.4235	17.1677	130.64	37.371	159.985	75.514	184.081		3.71822	1128600	3.71822	1900450	3.71822	-3.08703e+06
				10.4823	63.0967	50.858	362.053	10.4315	189.15	71.3161	559.876	21.0826	271.956	12.0027	236.558	77.7792	431.843	6.04755	146.821		10.4823	63.0967	50.858	362.053	11.1847	116.871	4.78851	72.5461	17.1868	130.686	37.3966	160.008	75.5644	184.107		3.72555	-70162	3.72555	3589870	3.72555	-1.36475e+06
				10.5006	63.103	50.9581	362.765	10.4499	189.237	71.3779	560.004	21.1241	272.492	12.0211	236.632	77.9094	432.215	6.05946	147.11		10.5006	63.103	50.9581	362.765	11.2031	116.936	4.79793	72.6687	17.206	130.732	37.4222	160.03	75.6148	184.133		3.73288	-396582	3.73288	3786740	3.73288	-1.56001e+06
				10.519	63.106	51.0582	363.478	10.4682	189.324	71.4398	560.132	21.1656	273.027	12.0395	236.693	78.0396	432.586	6.07136	147.399		10.519	63.106	51.0582	363.478	11.2214	117.001	4.80736	72.7913	17.2251	130.778	37.4479	160.052	75.6651	184.159		3.7402	-1277060	3.7402	2472320	3.7402	-469629
				10.5373	63.1102	51.1583	364.191	10.4866	189.409	71.5017	560.26	21.2071	273.562	12.0578	236.742	78.1698	432.957	6.08327	147.688		10.5373	63.1102	51.1583	364.191	11.2398	117.064	4.81678	72.9138	17.2442	130.823	37.4735	160.075	75.7155	184.185		3.74753	1867160	3.74753	-616869	3.74753	-1626360
				10.5557	63.1145	51.2584	364.904	10.505	189.491	71.5636	560.388	21.2486	274.098	12.0761	236.803	78.3	433.329	6.09517	147.977		10.5557	63.1145	51.2584	364.904	11.2581	117.127	4.82621	73.0364	17.2633	130.869	37.4991	160.097	75.7658	184.211		3.75485	3347230	3.75485	-3452590	3.75485	-1047396
				10.574	63.1204	51.3585	365.616	10.5234	189.572	71.6254	560.516	21.2901	274.633	12.0945	236.863	78.4302	433.7	6.10708	148.266		10.574	63.1204	51.3585	365.616	11.2765	117.191	4.83564	73.159	17.2825	130.915	37.5248	160.119	75.8162	184.237		3.76218	2670170	3.76218	-2614140	3.76218	-747908
				10.5923	63.1234	51.4586	366.329	10.5417	189.651	71.6873	560.644	21.3316	275.168	12.1128	236.918	78.5604	434.072	6.11898	148.555		10.5923	63.1234	51.4586	366.329	11.2948	117.253	4.84506	73.2815	17.3016	130.96	37.5504	160.142	75.8666	184.263		3.7695	1070690	3.7695	851639	3.7695	325368
				10.6107	63.1283	51.5588	367.042	10.5602	189.727	71.7492	560.771	21.3731	275.704	12.1311	236.974	78.6906	434.443	6.13089	148.844		10.6107	63.1283	51.5588	367.042	11.3132	117.307	4.85449	73.4041	17.3207	131.006	37.576	160.164	75.9169	184.29		3.77683	-594361	3.77683	311524	3.77683	823197
				10.629	63.1319	51.6589	367.754	10.5786	189.803	71.8111	560.899	21.4146	276.239	12.1494	237.028	78.8208	434.814	6.14279	149.133		10.629	63.1319	51.6589	367.754	11.3315	117.37	4.86392	73.5267	17.3398	131.052	37.6016	160.186	75.9673	184.316		3.78416	-1180870	3.78416	-2632000	3.78416	-1.20609e+06
				10.6474	63.1357	51.759	368.467	10.5969	189.88	71.873	561.027	21.4561	276.774	12.1678	237.087	78.951	435.186	6.1547	149.422		10.6474	63.1357	51.759	368.467	11.3499	117.433	4.87334	73.6492	17.359	131.098	37.6273	160.209	76.0176	184.342		3.79148	2049430	3.79148	-4864890	3.79148	-2.38591e+06
				10.6657	63.1371	51.8591	369.18	10.6153	189.955	71.9348	561.155	21.4976	277.31	12.1861	237.144	79.0812	435.557	6.1666	149.711		10.6657	63.1371	51.8591	369.18	11.3682	117.491	4.88277	73.7718	17.3781	131.143	37.6529	160.231	76.068	184.368		3.79881	3522330	3.79881	-3404630	3.79881	-2.31781e+06
				10.6841	63.1401	51.9592	369.892	10.6337	190.027	71.9967	561.283	21.5391	277.845	12.202	237.193	79.2114	435.928	6.17851	150		10.6841	63.1401	51.9592	369.892	11.3866	117.545	4.89219	73.8944	17.3972	131.189	37.6785	160.253	76.1184	184.394		3.80613	-296226	3.80613	-1611660	3.80613	-2.50161e+06
				10.7024	63.1446	52.0593	370.605	10.652	190.097	72.0586	561.411	21.5806	278.381	12.2204	237.242	79.3416	436.3	6.19041	150.289		10.7024	63.1446	52.0593	370.605	11.4049	117.608	4.90162	74.017	17.4163	131.235	37.7042	160.276	76.1687	184.42		3.81346	-809427	3.81346	-1838810	3.81346	-2.84245e+06
				10.7208	63.1458	52.1594	371.318	10.6705	190.167	72.1205	561.539	21.6221	278.916	12.2388	237.294	79.4718	436.671	6.20231	150.578		10.7208	63.1458	52.1594	371.318	11.4233	117.668	4.91105	74.1395	17.4354	131.281	37.7298	160.298	76.2191	184.446		3.82078	-339437	3.82078	-2854680	3.82078	-1.44413e+06
				10.7391	63.1489	52.2595	372.031	10.6889	190.235	72.1823	561.667	21.6636	279.451	12.2571	237.35	79.602	437.042	6.21422	150.867		10.7391	63.1489	52.2595	372.031	11.4417	117.73	4.92047	74.2621	17.4546	131.326	37.7554	160.32	76.2695	184.472		3.82811	1162020	3.82811	-1345020	3.82811	-357785
				10.7575	63.1499	52.3597	372.743	10.7072	190.3	72.2442	561.795	21.7051	279.987	12.2754	237.404	79.7322	437.414	6.22612	151.156		10.7575	63.1499	52.3597	372.743	11.4601	117.792	4.9299	74.3847	17.4737	131.372	37.7811	160.343	76.3198	184.498		3.83544	2897620	3.83544	485027	3.83544	-1.73183e+06
				10.7759	63.1538	52.4598	373.456	10.7256	190.366	72.3061	561.923	21.7466	280.522	12.2938	237.453	79.8624	437.785	6.23803	151.445		10.7759	63.1538	52.4598	373.456	11.4784	117.845	4.93933	74.5072	17.4928	131.418	37.8067	160.365	76.3702	184.524		3.84276	1856780	3.84276	788145	3.84276	-1837320
				10.7942	63.1556	52.5599	374.169	10.744	190.43	72.368	562.051	21.7881	281.057	12.3122	237.511	79.9926	438.157	6.24993	151.734		10.7942	63.1556	52.5599	374.169	11.4968	117.906	4.94875	74.6298	17.5119	131.463	37.8323	160.387	76.4205	184.55		3.85009	1585290	3.85009	767729	3.85009	-921393
				11.2459	63.2938	52.66	374.881	10.7623	190.491	72.4298	562.178	21.8296	281.593	12.3306	237.558	80.1228	438.528	6.26184	152.023		11.2459	63.2938	52.66	374.881	11.5152	117.965	4.95818	74.7524	17.5311	131.509	37.858	160.41	76.4709	184.576		3.85741	67832	3.85741	1750980	3.85741	-1.12495e+06
				11.2643	63.8456	52.7601	375.594	10.7807	190.551	72.4917	562.306	21.8711	282.128	12.3489	237.602	80.2531	438.899	6.27374	152.312		11.2643	63.8456	52.7601	375.594	11.5336	118.025	4.9676	74.8749	17.5502	131.555	37.8836	160.432	76.5212	184.602		3.86474	-182272	3.86474	1596030	3.86474	-2013960
				11.2827	64.166	52.8602	376.307	10.7991	190.609	72.5536	562.434	21.9126	282.663	12.3672	237.663	80.3833	439.271	6.28565	152.601		11.2827	64.166	52.8602	376.307	11.5519	118.086	4.97703	74.9975	17.5693	131.601	37.9092	160.454	76.5716	184.628		3.87206	182629	3.87206	561979	3.87206	-466025
				11.301	64.4928	52.9603	377.019	10.8174	190.667	72.6155	562.562	21.9541	283.199	12.3855	237.71	80.5135	439.642	6.29755	152.89		11.301	64.4928	52.9603	377.019	11.5703	118.145	4.98646	75.1201	17.5884	131.646	37.9348	160.477	76.622	184.654		3.87939	-2517450	3.87939	-439909	3.87939	743169
				11.3193	64.8281	53.0605	377.732	10.8358	190.723	72.6774	562.69	21.9956	283.734	12.4039	237.752	80.6437	440.013	6.30946	153.179		11.3193	64.8281	53.0605	377.732	11.5887	118.202	4.99588	75.2427	17.6075	131.692	37.9605	160.499	76.6723	184.68		3.88672	-2897050	3.88672	-3572820	3.88672	153495
				11.3377	65.1545	53.1606	378.445	10.8542	190.777	72.7392	562.818	22.0371	284.269	12.4222	237.799	80.7739	440.385	6.32136	153.468		11.3377	65.1545	53.1606	378.445	11.607	118.255	5.00531	75.3652	17.6267	131.738	37.9861	160.521	76.7227	184.707		3.89404	-272463	3.89404	-2109080	3.89404	2006680
				11.3561	65.4742	53.2607	379.158	10.8725	190.831	72.8011	562.946	22.0786	284.805	12.4406	237.839	80.9041	440.756	6.33327	153.757		11.3561	65.4742	53.2607	379.158	11.6254	118.315	5.01473	75.4878	17.6458	131.783	38.0117	160.544	76.7731	184.733		3.90137	2457490	3.90137	-980733	3.90137	2872480
				11.3744	65.796	53.3608	379.87	10.8909	190.883	72.863	563.074	22.1201	285.34	12.4589	237.894	81.0343	441.128	6.34517	154.046		11.3744	65.796	53.3608	379.87	11.6438	118.375	5.02416	75.6104	17.6649	131.829	38.0374	160.566	76.8234	184.759		3.90869	1535410	3.90869	-2160190	3.90869	1.3175e+06
				11.3927	66.1199	53.4609	380.583	10.9093	190.934	72.9249	563.202	22.1616	285.875	12.4772	237.935	81.1645	441.499	6.35707	154.335		11.3927	66.1199	53.4609	380.583	11.6621	118.434	5.03359	75.733	17.684	131.875	38.063	160.588	76.8738	184.785		3.91602	-1489150	3.91602	-4527240	3.91602	332775
				11.4111	66.4258	53.561	381.296	10.9277	190.983	72.9867	563.33	22.2031	286.411	12.4956	237.979	81.2947	441.87	6.36898	154.624		11.4111	66.4258	53.561	381.296	11.6805	118.494	5.04301	75.8555	17.7032	131.921	38.0886	160.611	76.9241	184.811		3.92334	-3384490	3.92334	-2988980	3.92334	2.18763e+06
				11.4294	66.7255	53.6611	382.008	10.946	191.032	73.0486	563.458	22.2446	286.946	12.5139	238.017	81.4249	442.242	6.38088	154.913		11.4294	66.7255	53.6611	382.008	11.6989	118.547	5.05244	75.9781	17.7223	131.966	38.1143	160.633	76.9745	184.837		3.93067	-2217920	3.93067	477836	3.93067	2.94371e+06
				11.4478	67.0196	53.7613	382.721	10.9644	191.079	73.1105	563.586	22.2861	287.481	12.5323	238.055	81.5551	442.613	6.39279	155.202		11.4478	67.0196	53.7613	382.721	11.7172	118.602	5.06187	76.1007	17.7414	132.012	38.1399	160.655	77.0249	184.863		3.938	-1288240	3.938	1601880	3.938	1111404
				11.4661	67.307	53.8614	383.434	10.9828	191.124	73.1724	563.713	22.3276	288.017	12.5506	238.097	81.6853	442.984	6.40469	155.491		11.4661	67.307	53.8614	383.434	11.7356	118.66	5.07129	76.2232	17.7605	132.058	38.1655	160.678	77.0752	184.889		3.94532	-371068	3.94532	1015100	3.94532	211339
				11.4845	67.59	53.9615	384.146	11.0011	191.168	73.2343	563.841	22.3691	288.552	12.569	238.143	81.8155	443.356	6.4166	155.78		11.4845	67.59	53.9615	384.146	11.7539	118.718	5.08072	76.3458	17.7797	132.104	38.1912	160.7	77.1256	184.915		3.95265	1209500	3.95265	-328757	3.95265	290995
				11.5028	67.8711	54.0616	384.859	11.0195	191.211	73.2961	563.969	22.4106	289.087	12.5874	238.182	81.9457	443.727	6.4285	156.069		11.5028	67.8711	54.0616	384.859	11.7723	118.776	5.09014	76.4684	17.7988	132.149	38.2168	160.723	77.1759	184.941		3.95997	2429790	3.95997	-605522	3.95997	-335304
				11.5212	68.1506	54.1617	385.572	11.0379	191.251	73.358	564.097	22.4521	289.623	12.6057	238.216	82.0759	444.098	6.44041	156.358		11.5212	68.1506	54.1617	385.572	11.7906	118.834	5.09957	76.591	17.8179	132.195	38.2424	160.745	77.2263	184.967		3.9673	1308440	3.9673	513766	3.9673	-1.36285e+06
				11.5396	68.4178	54.2618	386.285	11.0563	191.293	73.4199	564.225	22.4936	290.158	12.624	238.258	82.2061	444.47	6.45231	156.647		11.5396	68.4178	54.2618	386.285	11.8089	118.879	5.109	76.7135	17.837	132.241	38.268	160.767	77.2767	184.993		3.97462	2813980	3.97462	1388240	3.97462	-2.40997e+06
				11.5579	68.691	54.3619	386.997	11.0746	191.331	73.4818	564.353	22.5351	290.694	12.6424	238.306	82.3363	444.841	6.46422	156.936		11.5579	68.691	54.3619	386.997	11.8273	118.937	5.11842	76.8361	17.8562	132.286	38.2937	160.79	77.327	185.019		3.98195	3004270	3.98195	101242	3.98195	-1761200
				11.5763	68.9621	54.4621	387.71	11.0931	191.372	73.5436	564.481	22.5766	291.229	12.6607	238.336	82.4665	445.213	6.47612	157.225		11.5763	68.9621	54.4621	387.71	11.8457	118.993	5.12785	76.9587	17.8753	132.332	38.3193	160.812	77.3774	185.045		3.98928	3117900	3.98928	-455467	3.98928	-438199
				11.5946	69.2302	54.5622	388.423	11.1114	191.411	73.6055	564.609	22.6181	291.764	12.6791	238.385	82.5967	445.584	6.48803	157.514		11.5946	69.2302	54.5622	388.423	11.864	119.051	5.13728	77.0812	17.8944	132.378	38.3449	160.834	77.4278	185.071		3.9966	2836770	3.9966	-1320550	3.9966	351181
				11.613	69.4979	54.6623	389.135	11.1298	191.448	73.6674	564.737	22.6596	292.3	12.6974	238.429	82.7269	445.955	6.49993	157.803		11.613	69.4979	54.6623	389.135	11.8823	119.109	5.1467	77.2038	17.9135	132.424	38.3706	160.857	77.4781	185.097		4.00393	860154	4.00393	-1454950	4.00393	161999
				11.6313	69.7643	54.7624	389.848	11.1482	191.484	73.7293	564.865	22.7011	292.835	12.7157	238.463	82.8571	446.327	6.51183	158.092		11.6313	69.7643	54.7624	389.848	11.9007	119.164	5.15613	77.3264	17.9326	132.469	38.3962	160.879	77.5285	185.124		4.01125	-1517130	4.01125	-1540770	4.01125	-1.1569e+06
				11.6496	70.0265	54.8625	390.561	11.1666	191.518	73.7911	564.993	22.7426	293.37	12.7341	238.496	82.9873	446.698	6.52374	158.381		11.6496	70.0265	54.8625	390.561	11.919	119.22	5.16555	77.4489	17.9518	132.515	38.4218	160.901	77.5788	185.15		4.01858	-207887	4.01858	-1859450	4.01858	487240
				11.668	70.287	54.9626	391.273	11.185	191.549	73.853	565.12	22.7841	293.906	12.7524	238.534	83.1175	447.069	6.53564	158.67		11.668	70.287	54.9626	391.273	11.9374	119.275	5.17498	77.5715	17.9709	132.561	38.4475	160.924	77.6292	185.176		4.0259	-954210	4.0259	-4657720	4.0259	1.17091e+06
				11.6863	70.5486	55.0627	391.986	11.2034	191.58	73.9149	565.248	22.8256	294.441	12.7708	238.571	83.2477	447.441	6.54755	158.959		11.6863	70.5486	55.0627	391.986	11.9558	119.332	5.18441	77.6941	17.99	132.606	38.4731	160.946	77.6796	185.202		4.03323	-1741390	4.03323	-3579150	4.03323	357897
				11.7047	70.7998	55.1628	392.699	11.2217	191.609	73.9768	565.376	22.8671	294.976	12.7891	238.604	83.3779	447.812	6.55945	159.248		11.7047	70.7998	55.1628	392.699	11.9741	119.387	5.19383	77.8167	18.0091	132.652	38.4987	160.968	77.7299	185.228		4.04056	-984051	4.04056	-4551890	4.04056	277083
				11.723	71.0564	55.263	393.412	11.2402	191.638	74.0387	565.504	22.9086	295.512	12.8075	238.637	83.5081	448.184	6.57136	159.537		11.723	71.0564	55.263	393.412	11.99	119.439	5.20326	77.9392	18.0283	132.698	38.5243	160.991	77.7803	185.254		4.04788	-1402410	4.04788	-5415580	4.04788	-1.71859e+06
				11.7414	71.3128	55.3631	394.124	11.2586	191.664	74.1005	565.632	22.9501	296.047	12.8259	238.67	83.6383	448.555	6.58326	159.827		11.7414	71.3128	55.3631	394.124	12.0084	119.485	5.21268	78.0618	18.0474	132.744	38.55	161.013	77.8306	185.28		4.05521	-782213	4.05521	-2779150	4.05521	-1.32791e+06
				11.7597	71.5658	55.4632	394.837	11.2769	191.69	74.1624	565.76	22.9916	296.582	12.8442	238.71	83.7685	448.926	6.59517	160.116		11.7597	71.5658	55.4632	394.837	12.0267	119.535	5.22211	78.1844	18.0665	132.789	38.5756	161.035	77.881	185.306		4.06253	1217080	4.06253	206319	4.06253	-62004
				11.7781	71.821	55.5633	395.55	11.2953	191.713	74.2243	565.888	23.0331	297.118	12.8627	238.747	83.8988	449.298	6.60707	160.405		11.7781	71.821	55.5633	395.55	12.045	119.583	5.23154	78.3069	18.0856	132.835	38.6012	161.058	77.9314	185.332		4.06986	-623945	4.06986	1113750	4.06986	-81850.7
				11.7965	72.0716	55.6634	396.262	11.3137	191.737	74.2862	566.016	23.0746	297.653	12.881	238.777	84.0289	449.669	6.61898	160.694		11.7965	72.0716	55.6634	396.262	12.0634	119.638	5.24096	78.4295	18.1048	132.881	38.6269	161.08	77.9817	185.358		4.07718	-2232700	4.07718	-2444120	4.07718	664348
				11.8148	72.3226	55.7635	396.975	11.3321	191.758	74.348	566.144	23.1161	298.188	12.8994	238.812	84.1591	450.04	6.63088	160.983		11.8148	72.3226	55.7635	396.975	12.0817	119.692	5.25039	78.5521	18.1239	132.927	38.6525	161.102	78.0321	185.384		4.08451	-301710	4.08451	-1825090	4.08451	480376
				11.8332	72.5756	55.8636	397.688	11.3505	191.78	74.4099	566.272	23.1576	298.724	12.9177	238.848	84.2894	450.412	6.64279	161.272		11.8332	72.5756	55.8636	397.688	12.1001	119.748	5.25982	78.6747	18.143	132.972	38.6781	161.125	78.0824	185.41		4.09184	2806750	4.09184	1250140	4.09184	1878480
				11.8516	72.8209	55.9638	398.401	11.3688	191.8	74.4718	566.4	23.1991	299.259	12.9361	238.887	84.4196	450.783	6.65469	161.561		11.8516	72.8209	55.9638	398.401	12.1184	119.802	5.26924	78.7972	18.1621	133.018	38.7037	161.147	78.1328	185.436		4.09916	4655260	4.09916	2580800	4.09916	115279
				11.8699	73.0679	56.0639	399.113	11.3872	191.819	74.5337	566.527	23.2406	299.794	12.9546	238.926	84.5498	451.154	6.6666	161.85		11.8699	73.0679	56.0639	399.113	12.1368	119.857	5.27867	78.9198	18.1812	133.064	38.7294	161.169	78.1832	185.462		4.10649	4627750	4.10649	1280510	4.10649	581577
				11.8883	73.3122	56.164	399.826	11.4055	191.835	74.5956	566.655	23.2821	300.33	12.9729	238.96	84.68	451.526	6.6785	162.139		11.8883	73.3122	56.164	399.826	12.1551	119.911	5.28809	79.0424	18.2004	133.109	38.755	161.192	78.2335	185.488		4.11381	1231370	4.11381	928924	4.11381	1.63917e+06
				11.9067	73.5536	56.2641	400.539	11.4239	191.851	74.6574	566.783	23.3236	300.865	12.9913	238.999	84.8102	451.897	6.6904	162.428		11.9067	73.5536	56.2641	400.539	12.1734	119.964	5.29752	79.1649	18.2195	133.155	38.7806	161.214	78.2839	185.515		4.12114	371068	4.12114	-1285070	4.12114	1.66517e+06
				11.9251	73.7913	56.3642	401.251	11.4423	191.868	74.7193	566.911	23.3651	301.4	13.0097	239.031	84.9404	452.269	6.70231	162.717		11.9251	73.7913	56.3642	401.251	12.1918	120.011	5.30695	79.2875	18.2386	133.201	38.8063	161.236	78.3342	185.541		4.12846	1984830	4.12846	-2779900	4.12846	1849400
				11.9434	74.0315	56.4643	401.964	11.4606	191.881	74.7812	567.039	23.4066	301.936	13.028	239.059	85.0706	452.64	6.71421	163.006		11.9434	74.0315	56.4643	401.964	12.2101	120.064	5.31637	79.4101	18.2577	133.247	38.8319	161.259	78.3846	185.567		4.13579	5682910	4.13579	-2653950	4.13579	1.57781e+06
				11.9618	74.2682	56.5645	402.677	11.479	191.895	74.8431	567.167	23.4481	302.471	13.0464	239.101	85.2008	453.011	6.72612	163.295		11.9618	74.2682	56.5645	402.677	12.2284	120.118	5.3258	79.5327	18.2769	133.292	38.8575	161.281	78.435	185.593		4.14312	5966960	4.14312	413752	4.14312	474917
				11.9801	74.5049	56.6646	403.389	11.4974	191.908	74.9049	567.295	23.4896	303.006	13.0647	239.137	85.331	453.383	6.73802	163.584		11.9801	74.5049	56.6646	403.389	12.2467	120.172	5.33523	79.6552	18.296	133.338	38.8832	161.303	78.4853	185.619		4.15044	4990390	4.15044	1012290	4.15044	1002892
				11.9985	74.7375	56.7647	404.102	11.5157	191.919	74.9668	567.423	23.5311	303.542	13.0831	239.168	85.4612	453.754	6.74993	163.873		11.9985	74.7375	56.7647	404.102	12.2651	120.218	5.34465	79.7778	18.3151	133.384	38.9088	161.326	78.5357	185.645		4.15777	4450700	4.15777	592429	4.15777	2.35531e+06
				12.0168	74.9682	56.8648	404.815	11.5341	191.93	75.0287	567.551	23.5726	304.077	13.1014	239.197	85.5914	454.125	6.76183	164.162		12.0168	74.9682	56.8648	404.815	12.2834	120.265	5.35408	79.9004	18.3342	133.429	38.9344	161.348	78.5861	185.671		4.16509	4642780	4.16509	2348250	4.16509	1358080
				12.0352	75.1986	56.9649	405.528	11.5525	191.939	75.0906	567.679	23.6141	304.613	13.1198	239.226	85.7216	454.497	6.77374	164.451		12.0352	75.1986	56.9649	405.528	12.3018	120.319	5.3635	80.0229	18.3534	133.475	38.9601	161.37	78.6364	185.697		4.17242	3627460	4.17242	2927650	4.17242	-981057
				12.0535	75.4289	57.065	406.24	11.5708	191.947	75.1524	567.807	23.6556	305.148	13.1381	239.263	85.8518	454.868	6.78564	164.74		12.0535	75.4289	57.065	406.24	12.3201	120.37	5.37293	80.1455	18.3725	133.521	38.9857	161.393	78.6868	185.723		4.17974	4683190	4.17974	641050	4.17974	-1.69291e+06
				12.0719	75.6568	57.1651	406.953	11.5892	191.956	75.2143	567.934	23.6971	305.683	13.1565	239.296	85.982	455.24	6.79755	165.029		12.0719	75.6568	57.1651	406.953	12.3384	120.424	5.38236	80.2681	18.3916	133.567	39.0113	161.415	78.7371	185.749		4.18707	3025260	4.18707	-178178	4.18707	40620
				12.0902	75.8773	57.2653	407.666	11.6075	191.961	75.2762	568.062	23.7386	306.219	13.1748	239.325	86.1122	455.611	6.80945	165.318		12.0902	75.8773	57.2653	407.666	12.3568	120.476	5.39178	80.3906	18.4107	133.612	39.0369	161.437	78.7875	185.775		4.1944	1968050	4.1944	-467326	4.1944	3098320
				12.1086	76.0994	57.3654	408.378	11.6259	191.967	75.3381	568.19	23.7801	306.754	13.1932	239.36	86.2424	455.982	6.82136	165.607		12.1086	76.0994	57.3654	408.378	12.3752	120.528	5.40121	80.5132	18.4298	133.658	39.0626	161.46	78.8379	185.801		4.20172	1163100	4.20172	1183410	4.20172	2.01613e+06
				12.127	76.3232	57.4655	409.091	11.6442	191.973	75.4	568.318	23.8216	307.289	13.2115	239.391	86.3726	456.354	6.83326	165.896		12.127	76.3232	57.4655	409.091	12.3935	120.58	5.41063	80.6358	18.449	133.704	39.0882	161.482	78.8882	185.827		4.20905	-2248870	4.20905	1674390	4.20905	3.34709e+06
				12.1453	76.5451	57.5656	409.804	11.6626	191.98	75.4618	568.446	23.8631	307.825	13.2299	239.416	86.5028	456.725	6.84516	166.185		12.1453	76.5451	57.5656	409.804	12.4118	120.633	5.42006	80.7584	18.4681	133.75	39.1138	161.504	78.9386	185.853		4.21637	-2954070	4.21637	3798130	4.21637	4143320
				12.1637	76.7632	57.6657	410.516	11.681	191.982	75.5237	568.574	23.9046	308.36	13.2483	239.451	86.633	457.096	6.85707	166.474		12.1637	76.7632	57.6657	410.516	12.4302	120.684	5.42949	80.8809	18.4872	133.795	39.1395	161.527	78.9889	185.879		4.2237	-1850450	4.2237	2518330	4.2237	1360160
				12.182	76.9834	57.7658	411.229	11.6993	191.986	75.5856	568.702	23.9461	308.895	13.2666	239.487	86.7632	457.468	6.86897	166.763		12.182	76.9834	57.7658	411.229	12.4485	120.735	5.43891	81.0035	18.5063	133.841	39.1651	161.549	79.0393	185.905		4.23102	2071950	4.23102	1857900	4.23102	-574259
				12.2004	77.2044	57.8659	411.942	11.7177	191.989	75.6475	568.83	23.9876	309.431	13.2849	239.522	86.8934	457.839	6.88088	167.052		12.2004	77.2044	57.8659	411.942	12.4669	120.787	5.44834	81.1261	18.5255	133.887	39.1907	161.571	79.0897	185.932		4.23835	4026060	4.23835	1664320	4.23835	-2.84287e+06
				12.2188	77.421	57.9661	412.655	11.736	191.992	75.7093	568.958	24.0291	309.966	13.3033	239.547	87.0236	458.21	6.89278	167.341		12.2188	77.421	57.9661	412.655	12.4852	120.836	5.45777	81.2486	18.5446	133.932	39.2164	161.594	79.14	185.958		4.24568	2736140	4.24568	3203920	4.24568	-1294860
				12.2372	77.6344	58.0662	413.367	11.7544	191.994	75.7712	569.086	24.0706	310.501	13.3216	239.582	87.1538	458.582	6.90469	167.63		12.2372	77.6344	58.0662	413.367	12.5036	120.89	5.46719	81.3712	18.5637	133.978	39.242	161.616	79.1904	185.984		4.253	-41375	4.253	2824000	4.253	53610.7
				12.2556	77.8478	58.1663	414.08	11.7727	191.997	75.8331	569.214	24.1121	311.037	13.34	239.613	87.284	458.953	6.91659	167.919		12.2556	77.8478	58.1663	414.08	12.5219	120.941	5.47662	81.4938	18.5828	134.024	39.2676	161.638	79.2407	186.01		4.26033	113711	4.26033	1583370	4.26033	-499627
				12.274	78.0596	58.2664	414.793	11.7911	191.999	75.895	569.342	24.1536	311.572	13.3584	239.64	87.4142	459.325	6.9285	168.208		12.274	78.0596	58.2664	414.793	12.5403	120.981	5.48604	81.6164	18.602	134.07	39.2933	161.661	79.2911	186.036		4.26765	1116340	4.26765	-91448	4.26765	-530289
				12.2923	78.2724	58.3665	415.505	11.8095	192	75.9569	569.469	24.1952	312.107	13.3767	239.668	87.5444	459.696	6.9404	168.497		12.2923	78.2724	58.3665	415.505	12.5587	121.016	5.49547	81.7389	18.6211	134.115	39.3189	161.683	79.3415	186.062		4.27498	2237160	4.27498	-1957180	4.27498	-2530880
				12.3107	78.4835	58.4666	416.218	11.8278	192.001	76.0187	569.597	24.2367	312.643	13.3951	239.694	87.6746	460.067	6.95231	168.786		12.3107	78.4835	58.4666	416.218	12.577	121.066	5.5049	81.8615	18.6402	134.161	39.3445	161.706	79.3918	186.088		4.2823	2266380	4.2823	-1939960	4.2823	-4.94415e+06
				12.3291	78.6893	58.5667	416.931	12.0673	192.245	76.0806	569.725	24.2782	313.178	13.4134	239.718	87.8048	460.439	6.96421	169.075		12.3291	78.6893	58.5667	416.931	12.5953	121.116	5.51432	81.9841	18.6593	134.207	39.3701	161.728	79.4422	186.114		4.28963	980541	4.28963	-1531330	4.28963	-5664400
				12.3474	78.897	58.6668	417.643	12.0857	192.985	76.1425	569.853	24.3196	313.713	13.4318	239.753	87.9351	460.81	6.97612	169.364		12.3474	78.897	58.6668	417.643	12.6137	121.169	5.52375	82.1067	18.6785	134.253	39.3958	161.75	79.4925	186.14		4.29696	-1076150	4.29696	-651852	4.29696	-4.55391e+06
				12.3659	79.1048	58.767	418.356	12.104	193.632	76.2044	569.981	24.3611	314.249	13.4502	239.783	88.0653	461.181	6.98802	169.653		12.3659	79.1048	58.767	418.356	12.632	121.219	5.53318	82.2292	18.6976	134.298	39.4214	161.773	79.5429	186.166		4.30428	-1062630	4.30428	-806562	4.30428	-1695640
				12.3842	79.3088	58.8671	419.069	12.1224	194.262	76.2662	570.109	24.4027	314.784	13.4685	239.811	88.1954	461.553	6.99992	169.942		12.3842	79.3088	58.8671	419.069	12.6503	121.267	5.5426	82.3518	18.7167	134.344	39.447	161.795	79.5933	186.192		4.31161	-51070	4.31161	111022	4.31161	132253
				12.4026	79.5066	58.9672	419.782	12.1408	194.871	76.3281	570.237	24.4442	315.319	13.4869	239.842	88.3257	461.924	7.01183	170.231		12.4026	79.5066	58.9672	419.782	12.6687	121.318	5.55203	82.4744	18.7358	134.39	39.4727	161.817	79.6436	186.218		4.31893	574310	4.31893	1431900	4.31893	1.42749e+06
				12.4209	79.7079	59.0673	420.494	12.1591	195.454	76.39	570.365	24.4856	315.855	13.5052	239.869	88.4559	462.296	7.02373	170.52		12.4209	79.7079	59.0673	420.494	12.687	121.367	5.56145	82.5969	18.7549	134.435	39.4983	161.84	79.694	186.244		4.32626	184758	4.32626	1331840	4.32626	2.47865e+06
				12.4393	79.9076	59.1674	421.207	12.1775	196.047	76.4519	570.493	24.5272	316.39	13.5236	239.892	88.5861	462.667	7.03564	170.809		12.4393	79.9076	59.1674	421.207	12.7053	121.416	5.57088	82.7195	18.7741	134.481	39.5239	161.862	79.7443	186.27		4.33358	2330370	4.33358	-609137	4.33358	1.83183e+06
				12.4577	80.1116	59.2675	421.92	12.1959	196.632	76.5137	570.621	24.5687	316.926	13.5419	239.926	88.7163	463.038	7.04754	171.098		12.4577	80.1116	59.2675	421.92	12.7237	121.465	5.58031	82.8421	18.7932	134.527	39.5496	161.884	79.7947	186.296		4.34091	1511630	4.34091	-724243	4.34091	-420203
				12.4761	80.3034	59.3676	422.632	12.2142	197.205	76.5756	570.749	24.6102	317.461	13.5603	239.953	88.8465	463.41	7.05945	171.387		12.4761	80.3034	59.3676	422.632	12.7421	121.514	5.58973	82.9646	18.8123	134.573	39.5752	161.907	79.8451	186.322		4.34824	734084	4.34824	-2078190	4.34824	-1.05538e+06
				12.4944	80.4991	59.4678	423.345	12.2325	197.769	76.6375	570.876	24.6517	317.996	13.5786	239.981	88.9767	463.781	7.07135	171.676		12.4944	80.4991	59.4678	423.345	12.7604	121.562	5.59916	83.0872	18.8314	134.618	39.6008	161.929	79.8954	186.349		4.35556	2627240	4.35556	241935	4.35556	-821024
				12.5128	80.6934	59.5679	424.058	12.251	198.332	76.6994	571.004	24.6932	318.532	13.597	240.008	89.1069	464.152	7.08326	171.965		12.5128	80.6934	59.5679	424.058	12.7788	121.606	5.60858	83.2098	18.8506	134.664	39.6264	161.951	79.9458	186.375		4.36289	3208790	4.36289	1984090	4.36289	-786625
				12.5311	80.8862	59.668	424.77	12.2693	198.886	76.7613	571.132	24.7347	319.067	13.6153	240.031	89.2371	464.524	7.09516	172.254		12.5311	80.8862	59.668	424.77	12.7971	121.657	5.61801	83.3324	18.8697	134.71	39.6521	161.974	79.9962	186.401		4.37021	2293830	4.37021	127443	4.37021	-1027656
				12.5495	81.0784	59.7681	425.483	12.2877	199.427	76.8231	571.26	24.7762	319.602	13.6337	240.057	89.3673	464.895	7.10707	172.543		12.5495	81.0784	59.7681	425.483	12.8154	121.698	5.62744	83.4549	18.8888	134.755	39.6777	161.996	80.0465	186.427		4.37754	972760	4.37754	1990510	4.37754	-1.84023e+06
				12.5678	81.2702	59.8682	426.196	12.3061	199.962	76.885	571.388	24.8177	320.138	13.652	240.085	89.4975	465.266	7.11897	172.832		12.5678	81.2702	59.8682	426.196	12.8338	121.746	5.63686	83.5775	18.9079	134.801	39.7033	162.018	80.0969	186.453		4.38486	1843190	4.38486	1250900	4.38486	-2009400
				12.5862	81.4602	59.9683	426.909	12.3244	200.495	76.9469	571.516	24.8592	320.673	13.6704	240.114	89.6277	465.638	7.13088	173.121		12.5862	81.4602	59.9683	426.909	12.8521	121.794	5.64629	83.7001	18.9271	134.847	39.729	162.041	80.1472	186.479		4.39219	276983	4.39219	1555310	4.39219	-3.33303e+06
				12.6046	81.6483	60.0684	427.621	12.3428	201.024	77.0088	571.644	24.9007	321.208	13.6888	240.141	89.7579	466.009	7.14278	173.41		12.6046	81.6483	60.0684	427.621	12.8704	121.843	5.65572	83.8226	18.9462	134.893	39.7546	162.063	80.1976	186.505		4.39952	-961206	4.39952	2042230	4.39952	-2032960
				12.6229	81.8322	60.1686	428.334	12.3612	201.54	77.0706	571.772	24.9422	321.744	13.7071	240.177	89.8881	466.381	7.15469	173.699		12.6229	81.8322	60.1686	428.334	12.8887	121.885	5.66514	83.9452	18.9653	134.938	39.7802	162.085	80.248	186.531		4.40684	-3506240	4.40684	940373	4.40684	-794191
				12.6413	82.0185	60.2687	429.047	12.3796	202.052	77.1325	571.9	24.9837	322.279	13.7255	240.204	90.0183	466.752	7.16659	173.988		12.6413	82.0185	60.2687	429.047	12.9071	121.934	5.67457	84.0678	18.9844	134.984	39.8058	162.108	80.2983	186.557		4.41417	-7219610	4.41417	571691	4.41417	-1.36609e+06
				12.6597	82.2051	60.3688	429.759	12.3979	202.565	77.1944	572.028	25.0252	322.814	13.7439	240.233	90.1485	467.123	7.17849	174.277		12.6597	82.2051	60.3688	429.759	12.9254	121.975	5.68399	84.1904	19.0035	135.03	39.8315	162.13	80.3487	186.583		4.42149	-4279930	4.42149	-357604	4.42149	-2476400
				12.6781	82.3894	60.4689	430.472	12.4163	203.071	77.2563	572.156	25.0667	323.35	13.7622	240.255	90.2787	467.495	7.1904	174.566		12.6781	82.3894	60.4689	430.472	12.9438	122.021	5.69342	84.3129	19.0227	135.076	39.8571	162.152	80.399	186.609		4.42882	-3634910	4.42882	-1546820	4.42882	-1.87337e+06
				12.6965	82.5733	60.569	431.185	12.4346	203.568	77.3182	572.284	25.1082	323.885	13.7806	240.29	90.4089	467.866	7.2023	174.855		12.6965	82.5733	60.569	431.185	12.9621	122.068	5.70285	84.4355	19.0418	135.121	39.8827	162.175	80.4494	186.635		4.43614	-3170080	4.43614	-2092230	4.43614	-1.66327e+06
				12.7148	82.7516	60.6691	431.898	12.4531	204.061	77.38	572.411	25.1497	324.42	13.7989	240.313	90.5391	468.237	7.21421	175.144		12.7148	82.7516	60.6691	431.898	12.9804	122.116	5.71227	84.5581	19.0609	135.167	39.9084	162.197	80.4998	186.661		4.44347	-2500900	4.44347	-917600	4.44347	-877529
				12.7332	82.9337	60.7692	432.61	12.4715	204.549	77.4419	572.539	25.1912	324.956	13.8173	240.338	90.6693	468.609	7.22611	175.433		12.7332	82.9337	60.7692	432.61	12.9988	122.164	5.7217	84.6806	19.08	135.213	39.934	162.219	80.5501	186.687		4.45079	-3832180	4.45079	-1517230	4.45079	-1.37177e+06
				12.7516	83.1154	60.8694	433.323	12.4898	205.027	77.5038	572.667	25.2327	325.491	13.8356	240.366	90.7995	468.98	7.23802	175.722		12.7516	83.1154	60.8694	433.323	13.0171	122.211	5.73113	84.8032	19.0992	135.258	39.9596	162.242	80.6005	186.713		4.45812	-1410720	4.45812	-566753	4.45812	-3.07327e+06
				12.7699	83.291	60.9695	434.036	12.5082	205.504	77.5657	572.795	25.2742	326.026	13.854	240.387	90.9297	469.352	7.24992	176.011		12.7699	83.291	60.9695	434.036	13.0355	122.258	5.74055	84.9258	19.1183	135.304	39.9853	162.264	80.6509	186.739		4.46545	39916	4.46545	-518125	4.46545	-1.21816e+06
				12.7883	83.4678	61.0696	434.748	12.5266	205.976	77.6275	572.923	25.3157	326.562	13.8723	240.414	91.0599	469.723	7.26183	176.3		12.7883	83.4678	61.0696	434.748	13.0538	122.298	5.74998	85.0483	19.1374	135.35	40.0109	162.286	80.7012	186.766		4.47277	120566	4.47277	-423289	4.47277	1146576
				12.8067	83.6433	61.1697	435.461	12.545	206.442	77.6894	573.051	25.3572	327.097	13.8906	240.445	91.1901	470.094	7.27373	176.589		12.8067	83.6433	61.1697	435.461	13.0722	122.345	5.7594	85.1709	19.1565	135.396	40.0365	162.309	80.7516	186.792		4.4801	571129	4.4801	-959757	4.4801	3.08065e+06
				12.825	83.8177	61.2698	436.174	12.5634	206.909	77.7513	573.179	25.3987	327.632	13.909	240.465	91.3203	470.466	7.28564	176.879		12.825	83.8177	61.2698	436.174	13.0905	122.393	5.76883	85.2935	19.1757	135.441	40.0622	162.331	80.8019	186.818		4.48742	36803	4.48742	640424	4.48742	2.56401e+06
				12.8434	83.9891	61.3699	436.886	12.5818	207.367	77.8132	573.307	25.4402	328.168	13.9274	240.492	91.4505	470.837	7.29754	177.168		12.8434	83.9891	61.3699	436.886	13.1089	122.44	5.77826	85.4161	19.1948	135.487	40.0878	162.353	80.8523	186.844		4.49475	419181	4.49475	490117	4.49475	1.05368e+06
				12.8618	84.1605	61.47	437.599	12.6001	207.822	77.875	573.435	25.4817	328.703	13.9457	240.518	91.5807	471.208	7.30945	177.457		12.8618	84.1605	61.47	437.599	13.1272	122.484	5.78768	85.5386	19.2139	135.533	40.1134	162.376	80.9026	186.87		4.50207	2332880	4.50207	-1285080	4.50207	2.09087e+06
				12.8802	84.3296	61.5702	438.312	12.6185	208.272	77.9369	573.563	25.5232	329.238	13.964	240.544	91.7109	471.58	7.32135	177.746		12.8802	84.3296	61.5702	438.312	13.1456	122.53	5.79711	85.6612	19.233	135.578	40.139	162.398	80.953	186.896		4.5094	2745460	4.5094	-629736	4.5094	2.26869e+06
				12.8986	84.5002	61.6703	439.025	12.6369	208.715	77.9988	573.691	25.5647	329.774	13.9824	240.567	91.8411	471.951	7.33325	178.035		12.8986	84.5002	61.6703	439.025	13.1639	122.576	5.80653	85.7838	19.2521	135.624	40.1647	162.42	81.0034	186.922		4.51673	2685920	4.51673	1597360	4.51673	-1.3052e+06
				12.9169	84.67	61.7704	439.737	12.6552	209.159	78.0607	573.818	25.6062	330.309	14.0007	240.593	91.9714	472.322	7.34516	178.324		12.9169	84.67	61.7704	439.737	13.1822	122.62	5.81596	85.9064	19.2713	135.67	40.1903	162.443	81.0537	186.948		4.52405	693249	4.52405	90990	4.52405	-2.27935e+06
				12.9353	84.838	61.8705	440.45	12.6736	209.598	78.1226	573.946	25.6477	330.845	14.0191	240.625	92.1016	472.694	7.35706	178.613		12.9353	84.838	61.8705	440.45	13.2006	122.659	5.82539	86.0289	19.2904	135.716	40.2159	162.465	81.1041	186.974		4.53138	2188750	4.53138	-884905	4.53138	-1.18627e+06
				12.9536	85.005	61.9706	441.163	12.692	210.03	78.1844	574.074	25.6892	331.38	14.0375	240.644	92.2318	473.065	7.36897	178.902		12.9536	85.005	61.9706	441.163	13.2189	122.699	5.83481	86.1515	19.3095	135.761	40.2416	162.487	81.1545	187		4.5387	4706420	4.5387	822371	4.5387	-449397
				12.972	85.1719	62.0707	441.875	12.7104	210.455	78.2463	574.202	25.7307	331.915	14.0558	240.675	92.362	473.437	7.38087	179.191		12.972	85.1719	62.0707	441.875	13.2372	122.744	5.84424	86.2741	19.3286	135.807	40.2672	162.51	81.2048	187.026		4.54603	4484300	4.54603	2659440	4.54603	1.34427e+06
				12.9904	85.3359	62.1708	442.588	12.7288	210.884	78.3082	574.33	25.7722	332.451	14.0741	240.699	92.4922	473.808	7.39278	179.48		12.9904	85.3359	62.1708	442.588	13.2556	122.79	5.85367	86.3966	19.3478	135.853	40.2928	162.532	81.2552	187.052		4.55335	2034860	4.55335	4165410	4.55335	959157
				13.0087	85.4965	62.2709	443.301	12.7472	211.307	78.3701	574.458	25.8137	332.986	14.0925	240.726	92.6224	474.179	7.40468	179.769		13.0087	85.4965	62.2709	443.301	13.2739	122.833	5.86309	86.5192	19.3669	135.899	40.3185	162.554	81.3055	187.078		4.56068	1288390	4.56068	1228010	4.56068	216113
				13.027	85.6561	62.3711	444.013	12.7656	211.723	78.4319	574.586	25.8552	333.521	14.1108	240.733	92.7526	474.551	7.41659	180.058		13.027	85.6561	62.3711	444.013	13.2923	122.876	5.87252	86.6418	19.386	135.944	40.3441	162.577	81.3559	187.104		4.56801	-853342	4.56801	448295	4.56801	334169
				13.0454	85.8167	62.4712	444.726	12.784	212.129	78.4938	574.714	25.8967	334.057	14.1292	240.759	92.8828	474.922	7.42849	180.347		13.0454	85.8167	62.4712	444.726	13.3106	122.921	5.88194	86.7643	19.4051	135.99	40.3697	162.599	81.4063	187.13		4.57533	150749	4.57533	2838800	4.57533	-98900
				13.0638	85.977	62.5713	445.439	12.8023	212.537	78.5557	574.842	25.9382	334.592	14.1475	240.78	93.013	475.293	7.4404	180.636		13.0638	85.977	62.5713	445.439	13.329	122.97	5.89137	86.8869	19.4243	136.036	40.3954	162.622	81.4566	187.157		4.58266	-1842700	4.58266	696333	4.58266	-736164
				13.0822	86.136	62.6714	446.152	12.8207	212.938	78.6176	574.97	25.9797	335.127	14.1659	240.803	93.1432	475.665	7.4523	180.925		13.0822	86.136	62.6714	446.152	13.3474	123.019	5.9008	87.0095	19.4434	136.081	40.421	162.644	81.507	187.183		4.58998	-1091190	4.58998	934174	4.58998	-332449
				13.1005	86.2915	62.7715	446.864	12.839	213.341	78.6795	575.098	26.0212	335.663	14.1842	240.825	93.2734	476.036	7.46421	181.214		13.1005	86.2915	62.7715	446.864	13.3658	123.063	5.91022	87.1321	19.4625	136.127	40.4466	162.666	81.5573	187.209		4.59731	-1233920	4.59731	976579	4.59731	-2246120
				13.1188	86.4477	62.8716	447.577	12.8574	213.738	78.7413	575.225	26.0627	336.198	14.2026	240.842	93.4036	476.408	7.47611	181.503		13.1188	86.4477	62.8716	447.577	13.3842	123.105	5.91965	87.2546	19.4816	136.173	40.4722	162.689	81.6077	187.235		4.60463	-2921030	4.60463	411570	4.60463	-2.43633e+06
				13.1372	86.603	62.9718	448.29	12.8757	214.129	78.8032	575.353	26.1042	336.733	14.2209	240.867	93.5338	476.779	7.48801	181.792		13.1372	86.603	62.9718	448.29	13.4025	123.152	5.92908	87.3772	19.5008	136.219	40.4979	162.711	81.6581	187.261		4.61196	-478647	4.61196	-371010	4.61196	-352749
				13.1556	86.7594	63.0719	449.002	12.8941	214.513	78.8651	575.481	26.1457	337.269	14.2393	240.896	93.664	477.15	7.49992	182.081		13.1556	86.7594	63.0719	449.002	13.4208	123.199	5.9385	87.4998	19.5199	136.264	40.5235	162.733	81.7084	187.287		4.61929	1201040	4.61929	-1645280	4.61929	1.18588e+06
				13.174	86.9143	63.172	449.715	12.9125	214.904	78.927	575.609	26.1872	337.804	14.2576	240.916	93.7942	477.522	7.51182	182.37		13.174	86.9143	63.172	449.715	13.4392	123.235	5.94793	87.6223	19.539	136.31	40.5491	162.756	81.7588	187.313		4.62661	156777	4.62661	-2839750	4.62661	-137215
				13.1923	87.0666	63.2721	450.428	12.9309	215.287	78.9888	575.737	26.2287	338.339	14.2759	240.941	93.9244	477.893	7.52373	182.659		13.1923	87.0666	63.2721	450.428	13.4575	123.283	5.95735	87.7449	19.5581	136.356	40.5748	162.778	81.8092	187.339		4.63394	296758	4.63394	-4266290	4.63394	-397687
				13.2107	87.2169	63.3722	451.14	12.9492	215.665	79.0507	575.865	26.2702	338.875	14.2943	240.965	94.0546	478.264	7.53563	182.948		13.2107	87.2169	63.3722	451.14	13.4759	123.325	5.96678	87.8675	19.5772	136.402	40.6004	162.8	81.8595	187.365		4.64126	-576489	4.64126	-4338170	4.64126	132067
				13.2291	87.3683	63.4723	451.853	12.9676	216.037	79.1126	575.993	26.3117	339.41	14.3126	240.987	94.1848	478.636	7.54754	183.237		13.2291	87.3683	63.4723	451.853	13.4942	123.368	5.97621	87.9901	19.5964	136.447	40.626	162.823	81.9099	187.391		4.64859	-2706290	4.64859	-1653240	4.64859	765505
				13.2474	87.5182	63.5724	452.566	12.986	216.412	79.1745	576.121	26.3532	339.945	14.331	241.013	94.315	479.007	7.55944	183.526		13.2474	87.5182	63.5724	452.566	13.5125	123.41	5.98563	88.1126	19.6155	136.493	40.6516	162.845	81.9602	187.417		4.65591	-3204530	4.65591	1973470	4.65591	339232
				13.2658	87.6669	63.6726	453.279	13.0044	216.779	79.2363	576.249	26.3947	340.481	14.3493	241.034	94.4452	479.378	7.57135	183.815		13.2658	87.6669	63.6726	453.279	13.5309	123.451	5.99506	88.2352	19.6346	136.539	40.6773	162.867	82.0106	187.443		4.66324	-2823550	4.66324	1936160	4.66324	-1.61113e+06
				13.2842	87.813	63.7727	453.991	13.0227	217.142	79.2982	576.377	26.4362	341.016	14.3676	241.061	94.5754	479.75	7.58325	184.104		13.2842	87.813	63.7727	453.991	13.5492	123.487	6.00449	88.3578	19.6537	136.584	40.7029	162.89	82.061	187.469		4.67057	240418	4.67057	-665155	4.67057	-2.22049e+06
				13.3026	87.9603	63.8728	454.704	13.0411	217.501	79.3601	576.505	26.4777	341.551	14.386	241.084	94.7056	480.121	7.59516	184.393		13.3026	87.9603	63.8728	454.704	13.5675	123.528	6.01391	88.4803	19.6729	136.63	40.7285	162.912	82.1113	187.495		4.67789	1389430	4.67789	-2290920	4.67789	-1702960
				13.3209	88.1086	63.9729	455.417	13.0595	217.862	79.422	576.632	26.5192	342.087	14.4044	241.105	94.8358	480.493	7.60706	184.682		13.3209	88.1086	63.9729	455.417	13.5859	123.569	6.02334	88.6029	19.692	136.676	40.7542	162.934	82.1617	187.521		4.68522	1494320	4.68522	-716421	4.68522	-2407240
				13.3393	88.2525	64.073	456.129	13.0778	218.22	79.4839	576.76	26.5607	342.622	14.4227	241.129	94.966	480.864	7.61897	184.971		13.3393	88.2525	64.073	456.129	13.6043	123.612	6.03276	88.7255	19.7111	136.722	40.7798	162.957	82.212	187.547		4.69254	1451350	4.69254	696192	4.69254	-1827520
				13.3577	88.3968	64.1731	456.842	13.0962	218.571	79.5457	576.888	26.6022	343.158	14.4411	241.154	95.0962	481.235	7.63087	185.26		13.3577	88.3968	64.1731	456.842	13.6226	123.658	6.04219	88.8481	19.7302	136.767	40.8054	162.979	82.2624	187.574		4.69987	1277150	4.69987	626594	4.69987	-1.19845e+06
				13.376	88.5392	64.2732	457.555	13.1145	218.92	79.6076	577.016	26.6437	343.693	14.4595	241.179	95.2264	481.607	7.64278	185.549		13.376	88.5392	64.2732	457.555	13.641	123.707	6.05162	88.9706	19.7493	136.813	40.8311	163.001	82.3128	187.6		4.70719	-116788	4.70719	1408420	4.70719	-638081
				13.3944	88.6804	64.3734	458.267	13.1329	219.266	79.6695	577.144	26.6852	344.228	14.4778	241.201	95.3566	481.978	7.65468	185.838		13.3944	88.6804	64.3734	458.267	13.6593	123.753	6.06104	89.0932	19.7685	136.859	40.8567	163.024	82.3631	187.626		4.71452	-1690520	4.71452	2093110	4.71452	-82198.7
				13.4128	88.8208	64.4735	458.98	13.1513	219.605	79.7314	577.272	26.7267	344.764	14.4962	241.229	95.4868	482.349	7.66658	186.127		13.4128	88.8208	64.4735	458.98	13.6776	123.795	6.07047	89.2158	19.7876	136.904	40.8823	163.046	82.4135	187.652		4.72185	-73221	4.72185	2517760	4.72185	2.05577e+06
				13.4311	88.9608	64.5736	459.693	13.1697	219.914	79.7932	577.4	26.7682	345.299	14.5145	241.252	95.617	482.721	7.67849	186.416		13.4311	88.9608	64.5736	459.693	13.696	123.835	6.07989	89.3383	19.8067	136.95	40.9079	163.068	82.4638	187.678		4.72917	-866142	4.72917	1900670	4.72917	2.98247e+06
				13.4495	89.0986	64.6737	460.406	13.1881	220.241	79.8551	577.528	26.8097	345.834	14.5329	241.272	95.7472	483.092	7.69039	186.705		13.4495	89.0986	64.6737	460.406	13.7143	123.876	6.08932	89.4609	19.8258	136.996	40.9336	163.091	82.5142	187.704		4.7365	9421	4.7365	2921930	4.7365	2.28017e+06
				13.4678	89.2345	64.7738	461.118	13.2064	220.572	79.917	577.656	26.8512	346.37	14.5512	241.298	95.8774	483.464	7.7023	186.994		13.4678	89.2345	64.7738	461.118	13.7327	123.916	6.09875	89.5835	19.845	137.042	40.9592	163.113	82.5646	187.73		4.74382	1514400	4.74382	3750720	4.74382	1722160
				13.4862	89.3709	64.8739	461.831	13.2248	220.899	79.9789	577.784	26.8927	346.905	14.5695	241.324	96.0076	483.835	7.7142	187.283		13.4862	89.3709	64.8739	461.831	13.751	123.958	6.10817	89.7061	19.8641	137.087	40.9848	163.135	82.6149	187.756		4.75115	125120	4.75115	-119388	4.75115	1.20306e+06
				13.5045	89.509	64.974	462.544	13.2431	221.229	80.0408	577.912	26.9342	347.44	14.5879	241.345	96.1379	484.206	7.72611	187.572		13.5045	89.509	64.974	462.544	13.7694	124.004	6.1176	89.8286	19.8832	137.133	41.0105	163.158	82.6653	187.782		4.75847	-436211	4.75847	-3261040	4.75847	45982.7
				13.5229	89.6519	65.0742	463.256	13.2615	221.558	80.1026	578.04	26.9757	347.976	14.6062	241.365	96.2681	484.578	7.73801	187.861		13.5229	89.6519	65.0742	463.256	13.7877	124.047	6.12703	89.9512	19.9023	137.179	41.0361	163.18	82.7156	187.808		4.7658	-984641	4.7658	-3325840	4.7658	361320
				13.5413	89.7863	65.1743	463.969	13.2799	221.895	80.1645	578.167	27.0172	348.511	14.6246	241.391	96.3983	484.949	7.74992	188.15		13.5413	89.7863	65.1743	463.969	13.806	124.087	6.13645	90.0738	19.9215	137.225	41.0617	163.202	82.766	187.834		4.77313	-439316	4.77313	-1965890	4.77313	1.77813e+06
				13.5596	89.917	65.2744	464.682	13.2983	222.215	80.2264	578.295	27.0587	349.046	14.6429	241.411	96.5285	485.32	7.76182	188.439		13.5596	89.917	65.2744	464.682	13.8244	124.129	6.14588	90.1963	19.9406	137.27	41.0874	163.225	82.8164	187.86		4.78045	-3927680	4.78045	-1529600	4.78045	2.46625e+06
				13.578	90.051	65.3745	465.395	13.3166	222.531	80.2883	578.423	27.1002	349.582	14.6613	241.437	96.6587	485.692	7.77373	188.728		13.578	90.051	65.3745	465.395	13.8427	124.179	6.1553	90.3189	19.9597	137.316	41.113	163.247	82.8667	187.886		4.78778	-6804860	4.78778	-2190900	4.78778	373159
				13.5963	90.1805	65.4746	466.107	13.3351	222.846	80.3501	578.551	27.1417	350.117	14.6796	241.459	96.7889	486.063	7.78563	189.017		13.5963	90.1805	65.4746	466.107	13.8611	124.22	6.16473	90.4415	19.9788	137.362	41.1386	163.269	82.9171	187.912		4.7951	-6109040	4.7951	-1676690	4.7951	-854701
				13.6147	90.3111	65.5747	466.82	13.3535	223.156	80.412	578.679	27.1832	350.652	14.6979	241.48	96.9191	486.434	7.79754	189.306		13.6147	90.3111	65.5747	466.82	13.8794	124.261	6.17416	90.564	19.9979	137.407	41.1643	163.292	82.9674	187.938		4.80243	-3526530	4.80243	-1641430	4.80243	-503119
				13.6331	90.442	65.6748	467.533	13.3719	223.461	80.4739	578.807	27.2247	351.188	14.7163	241.507	97.0493	486.806	7.80944	189.595		13.6331	90.442	65.6748	467.533	13.8977	124.303	6.18358	90.6866	20.0171	137.453	41.1899	163.314	83.0178	187.964		4.80975	-4225250	4.80975	-2483060	4.80975	-2.36109e+06
				13.6515	90.5726	65.775	468.245	13.3902	223.763	80.5358	578.935	27.2662	351.723	14.7346	241.528	97.1795	487.177	7.82134	189.884		13.6515	90.5726	65.775	468.245	13.9161	124.349	6.19301	90.8092	20.0362	137.499	41.2155	163.336	83.0682	187.991		4.81708	-3999980	4.81708	-1343210	4.81708	-895767
				13.6698	90.7008	65.8751	468.958	13.4086	224.069	80.5976	579.063	27.3077	352.258	14.753	241.553	97.3097	487.549	7.83325	190.173		13.6698	90.7008	65.8751	468.958	13.9345	124.391	6.20244	90.9318	20.0553	137.545	41.2411	163.359	83.1185	188.017		4.82441	-1141340	4.82441	-1451380	4.82441	-860192
				13.6882	90.832	65.9752	469.671	13.427	224.37	80.6595	579.191	27.3492	352.794	14.7713	241.573	97.4399	487.92	7.84515	190.462		13.6882	90.832	65.9752	469.671	13.9529	124.43	6.21186	91.0543	20.0744	137.59	41.2668	163.381	83.1689	188.043		4.83173	302624	4.83173	-2220620	4.83173	-1.07199e+06
				13.7066	90.9606	66.0753	470.383	13.4453	224.667	80.7214	579.319	27.3907	353.329	14.7897	241.597	97.5701	488.291	7.85706	190.751		13.7066	90.9606	66.0753	470.383	13.9713	124.472	6.22129	91.1769	20.0936	137.636	41.2924	163.403	83.2193	188.069		4.83906	62510	4.83906	-3111540	4.83906	1.57667e+06
				13.7249	91.086	66.1754	471.096	13.4637	224.958	80.7833	579.447	27.4322	353.864	14.808	241.627	97.7003	488.663	7.86896	191.04		13.7249	91.086	66.1754	471.096	13.9896	124.511	6.23071	91.2995	20.1127	137.682	41.318	163.426	83.2696	188.095		4.84638	-747629	4.84638	-2728980	4.84638	1968400
				13.7433	91.2116	66.2755	471.809	13.4821	225.25	80.8452	579.574	27.4737	354.4	14.8264	241.645	97.8305	489.034	7.88087	191.329		13.7433	91.2116	66.2755	471.809	14.0079	124.552	6.24014	91.422	20.1318	137.727	41.3437	163.448	83.32	188.121		4.85371	-735345	4.85371	-3833330	4.85371	1210176
				13.7617	91.3356	66.3756	472.522	13.5005	225.542	80.907	579.702	27.5152	354.935	14.8447	241.675	97.9607	489.405	7.89277	191.618		13.7617	91.3356	66.3756	472.522	14.0263	124.593	6.24957	91.5446	20.1509	137.773	41.3693	163.47	83.3703	188.147		4.86103	-583048	4.86103	-2378180	4.86103	794288
				13.7801	91.4581	66.4757	473.234	13.5189	225.829	80.9689	579.83	27.5567	355.471	14.8631	241.698	98.0909	489.777	7.90468	191.907		13.7801	91.4581	66.4757	473.234	14.0447	124.633	6.25899	91.6672	20.1701	137.819	41.3949	163.493	83.4207	188.173		4.86836	708760	4.86836	-702722	4.86836	203213
				13.7985	91.5794	66.5759	473.947	13.5373	226.113	81.0308	579.958	27.5982	356.006	14.8815	241.718	98.2211	490.148	7.91658	192.196		13.7985	91.5794	66.5759	473.947	14.063	124.675	6.26842	91.7898	20.1892	137.865	41.4205	163.515	83.4711	188.199		4.87569	1657090	4.87569	1388690	4.87569	1890280
				13.8169	91.701	66.676	474.66	13.5557	226.393	81.0927	580.086	27.6397	356.541	14.8998	241.743	98.3513	490.52	7.92849	192.485		13.8169	91.701	66.676	474.66	14.0814	124.726	6.27784	91.9123	20.2083	137.91	41.4462	163.537	83.5214	188.225		4.88301	1888170	4.88301	1798700	4.88301	2.22617e+06
				13.8352	91.8215	66.7761	475.372	13.5741	226.672	81.1545	580.214	27.6812	357.077	14.9182	241.762	98.4815	490.891	7.94039	192.774		13.8352	91.8215	66.7761	475.372	14.0997	124.77	6.28727	92.0349	20.2274	137.956	41.4718	163.56	83.5718	188.251		4.89034	-791951	4.89034	2536370	4.89034	1813440
				13.8536	91.944	66.8762	476.085	13.5925	226.949	81.2164	580.342	27.7227	357.612	14.9365	241.795	98.6117	491.262	7.9523	193.063		13.8536	91.944	66.8762	476.085	14.1181	124.81	6.2967	92.1575	20.2465	138.002	41.4974	163.582	83.6221	188.277		4.89766	-2715930	4.89766	1575980	4.89766	-103640
				13.872	92.064	66.9763	476.798	13.6109	227.219	81.2783	580.47	27.7642	358.147	14.9549	241.819	98.7419	491.634	7.9642	193.352		13.872	92.064	66.9763	476.798	14.1364	124.85	6.30612	92.2801	20.2657	138.048	41.5231	163.605	83.6725	188.303		4.90499	-4889480	4.90499	889624	4.90499	-1.46889e+06
				13.8904	92.1833	67.0764	477.51	13.6293	227.49	81.3402	580.598	27.8057	358.683	14.9732	241.844	98.8721	492.005	7.9761	193.642		13.8904	92.1833	67.0764	477.51	14.1548	124.889	6.31555	92.4026	20.2848	138.093	41.5487	163.627	83.7229	188.329		4.91231	-3811100	4.91231	-130485	4.91231	-1.31732e+06
				13.9088	92.302	67.1765	478.223	13.6477	227.762	81.4021	580.726	27.8472	359.218	14.9916	241.867	99.0023	492.376	7.98801	193.931		13.9088	92.302	67.1765	478.223	14.1731	124.931	6.32498	92.5252	20.3039	138.139	41.5743	163.649	83.7732	188.355		4.91964	-1714580	4.91964	-3221850	4.91964	-982800
[truncated: 29,363 more rows]

## Sheet: Fig.4
Fig. 4a						Fig. 4c
	Reaction rate						DEB		PtRuCuNi		PdRuCuNi		PdPtCuNi		PdPtRuCu		PdPtRuNi		PdPtRuCuNi
[truncated: 62,799 more rows]

## Sheet: Fig.5
Fig. 5a up				Fig. 5b up			Fig. 5c
[truncated: 63 more rows]

## Sheet: Fig.6
Fig. 6a										Fid. 6b
[truncated: 30 more rows]

## Sheet: Supplementary Fig.3
Binding energy	Intensity
[truncated: 482 more rows]

[truncated: 25 more sheets: Supplementary Fig.4, Supplementary Fig.7, Supplementary Fig.8, Supplementary Fig.9, Supplementary Fig.15, Supplementary Fig. 16, Supplementary Fig.17, Supplementary Fig.18, Supplementary Fig.19, Supplementary Fig.20, Supplementary Fig. 21, Supplementary Fig.22, Supplementary Fig.26, Supplementary Fig.27, Supplementary Fig.28, Supplementary Fig.29, Supplementary Fig.30, Supplementary Fig.31, Supplementary Fig.32, Supplementary Fig.33 …]
